# Supplementary material for: A strongly fluorescent NiII complex with 2-(2-hy­droxy­eth­yl)pyridine ligands: synthesis, characterization and theoretical analysis and comparison with a related polymeric CuII complex
Source: Acta Crystallogr E Crystallogr Commun. 2018 Jul 6;74(Pt 8):1042–8. doi: 10.1107/S2056989018009301 (PMC6072999; doi:10.1107/S2056989018009301)
Supplement: Supplementary file 1 [file e-74-01042-sup1.cif]

##############################################################################
#                                                                            #
# This CIF contains the data in a paper accepted for publication in          #
# Acta Crystallographica Section E. It conforms to the requirements of       #
# Notes for Authors for Acta Crystallographica Section E, and has been       #
# peer reviewed under the auspices of the IUCr Commission on Journals.       #
#                                                                            #
# Full details of the Crystallographic Information File format               #
# are given in the paper "The Crystallographic Information File (CIF):       #
# a New Standard Archive File for Crystallography" by S. R. Hall, F. H.      #
# Allen and I. D. Brown [Acta Cryst. (1991), A47, 655-685].                  #
#                                                                            #
# The current version of the core CIF dictionary is obtainable from          #
# ftp://ftp.iucr.org/pub/cif_core.dic.                                       #
#                                                                            #
# Software is freely available for graphical display of the structure(s)     #
# in this CIF. For information consult the CIF software page                 #
# http://www.iucr.org/resources/cif/software.                                #
#                                                                            #
# This file may be used for bona fide research purposes within the           #
# scientific community so long as proper attribution is given to the journal # 
# article from which it was obtained.                                        #
#                                                                            #
##############################################################################
data_global
_audit_creation_method     'WinGX routine-INITIALISE'
_journal_date_recd_electronic     2018-06-05
_journal_date_accepted     2018-06-27
_journal_name_full     'Acta Crystallographica, Section E'
_journal_year     2018
_journal_volume     74
_journal_issue      8
_journal_page_first     1042
_journal_page_last     1048
_journal_paper_category     GM
_journal_paper_doi     10.1107/S2056989018009301
_journal_coeditor_code     VN2135
_publ_contact_author_name     'Ouahida, Zeghouan'
_publ_contact_author_address
;
Unit\'e de recherche Chimie de l'environnement et mol\'eculaire, structurale
'CHEMS', Facult\'e des Sciences Exactes,Campus Chaabet Ersas, Universit\'e
Constantine I, 25000 Constantine, Algeria
;
_publ_contact_author_email     'ouahida.zeghouan@gmail.com'
_publ_contact_author_fax     '00 (213) 31 61 46 44'
_publ_contact_author_phone     '00 (213) 31 61 46 44'
_publ_section_title
;
A strongly fluorescent complex with 2-(2-hydroxyethyl)pyridine ligands:
synthesis, characterization and theoretical analysis and comparison with a
related polymeric Cu^II^ complex
;
_publ_section_title_footnote     .
loop_
    _publ_author_name
    _publ_author_footnote
    _publ_author_address
    'Zeghouan, Ouahida' .
;
Unit\'e de Recherche Chimie de l'Environnement et Mol\'eculaire, Structurale
'CHEMS', Facult\'e des Sciences Exactes,Campus Chaabet Ersas,
Universit\'e Fr\`eres Mentouri Constantine 1, 25000 Constantine, Algeria
Centre de Recherche en Biotechnologie, Constantine, Algeria
;
    'Dems, Mohamed AbdEsselem' .
;
Laboratoire de Chimie des Mat\'eriaux et des Vivants: \
Activit\'e, R\'eactivit\'e,
Universit\'e Hadj-Lakhdar Batna,
Algeria
Centre de Recherche en Biotechnologie, Constantine, Algeria
;
    'Sellami, Seifeddine' .
;
Laboratoire Pollution et Traitement des Eaux, D\'epartement de Chimie,
Facult\'e des Sciences Exactes,
Universit\'e Fr\`eres Mentouri Constantine 1, 25000 Constantine, Algeria
;
    'Merazig, Hocine' .
;
Unit\'e de Recherche Chimie de l'Environnement et Mol\'eculaire, Structurale
'CHEMS', Facult\'e des Sciences Exactes,Campus Chaabet Ersas,
Universit\'e Fr\`eres Mentouri Constantine 1, 25000 Constantine, Algeria
;
    'Daran, Jean Claude' .
;
Laboratoire de Chimie de Coordination, UPR-CNRS 8241, 205 route de Narbonne,
31077 Toulouse Cedex 4,
France
;
_publ_section_synopsis
;
A novel mononuclear nickel complex coordinated by 2-(2-hydroxyethyl)pyridine
has been synthesized and structurally characterized by X-ray diffraction
techniques and photoluminescence spectroscopy. TDDFT calculations have been
performed to rationalize the structure explored for this and a related
polymeric Cu complex.
;
_cell_special_details     ?
data_I
_database_code_depnum_ccdc_archive     'CCDC 1481640'
_chemical_name_systematic
;
Diaquabis[2-(2-hydroxyethyl)pyridine-\k^2^<i>N</i>,<i>O</i>)nickel(II)
dinitrate
;
_chemical_name_common
          'Diaqua[bis(2-(2-hydroxyethyl)pyridine-\k2N,O) nickel (II)] dinitrate'
_chemical_formula_moiety     'C14 H22 N2 Ni O4 2+, 2(N O3 -)'
_chemical_formula_sum     'C14 H22 N4 Ni O10'
_chemical_formula_structural     'C14 H22 N4 Ni1 O10'
_chemical_formula_iupac     '[Ni (C7 H9 N O)2 (H2 O)2] (N O3)2'
_chemical_formula_weight     465.05
_chemical_melting_point     ?
_symmetry_cell_setting     triclinic
_symmetry_space_group_name_H-M     'P -1'
_symmetry_space_group_name_Hall     '-P 1'
loop_
    _symmetry_equiv_pos_site_id
    _symmetry_equiv_pos_as_xyz
    1 x,y,z
    2 -x,-y,-z
_cell_length_a     7.782(5)
_cell_length_b     8.185(5)
_cell_length_c     8.811(5)
_cell_angle_alpha     96.785(5)
_cell_angle_beta     113.856(5)
_cell_angle_gamma     109.140(5)
_cell_volume     464.0(5)
_cell_formula_units_Z     1
_cell_measurement_reflns_used     1536
_cell_measurement_theta_min     2.75
_cell_measurement_theta_max     33.78
_cell_measurement_temperature     293(2)
_exptl_crystal_description     ' prism'
_exptl_crystal_colour     ' green'
_exptl_crystal_size_max     0.18
_exptl_crystal_size_mid     0.11
_exptl_crystal_size_min     0.08
_exptl_crystal_density_diffrn     1.664
_exptl_crystal_density_method     'not measured'
_exptl_crystal_F_000     242
_exptl_absorpt_coefficient_mu     1.109
_exptl_absorpt_correction_type     none
_diffrn_ambient_temperature     293(2)
_diffrn_radiation_type     'MoK\a'
_diffrn_radiation_wavelength     0.71073
_diffrn_radiation_source     'fine-focus sealed tube'
_diffrn_radiation_monochromator     'graphite'
_diffrn_measurement_device     'Bruker APEXII'
_diffrn_measurement_method     \f
_diffrn_detector_area_resol_mean     ?
_diffrn_reflns_number     2478
_diffrn_reflns_av_R_equivalents     0.0189
_diffrn_reflns_theta_min     3.002
_diffrn_reflns_theta_max     29.120
_diffrn_reflns_theta_full     29.100
_diffrn_measured_fraction_theta_max     0.990
_diffrn_measured_fraction_theta_full     0.990
_diffrn_reflns_limit_h_min     -11
_diffrn_reflns_limit_h_max     11
_diffrn_reflns_limit_k_min     -11
_diffrn_reflns_limit_k_max     11
_diffrn_reflns_limit_l_min     -12
_diffrn_reflns_limit_l_max     11
_diffrn_standards_number     0
_diffrn_standards_interval_count     0
_diffrn_standards_interval_time     0
_diffrn_standards_decay_%     0
_reflns_number_total     2478
_reflns_number_gt     2471
_reflns_threshold_expression     'I > 2\s(I)'
_refine_ls_structure_factor_coef     Fsqd
_refine_ls_matrix_type     full
_refine_ls_R_factor_all     0.0182
_refine_ls_R_factor_gt     0.0182
_refine_ls_wR_factor_gt     0.0506
_refine_ls_wR_factor_ref     0.0506
_refine_ls_goodness_of_fit_ref     1.084
_refine_ls_restrained_S_all     1.086
_refine_ls_number_reflns     2478
_refine_ls_number_parameters     133
_refine_ls_number_restraints     4
_refine_ls_hydrogen_treatment     mixed
_refine_ls_weighting_scheme     calc
_refine_ls_weighting_details
              'w=1/[\s^2^(Fo^2^)+(0.0235P)^2^+0.1863P] where P=(Fo^2^+2Fc^2^)/3'
_atom_sites_solution_hydrogens     mixed
_atom_sites_solution_primary     ?
_atom_sites_solution_secondary     ?
_refine_ls_shift/su_max     0.000
_refine_ls_shift/su_mean     0.000
_refine_diff_density_max     0.417
_refine_diff_density_min     -0.286
_refine_ls_extinction_method     none
_refine_ls_extinction_coef     .
loop_
    _atom_type_symbol
    _atom_type_description
    _atom_type_scat_dispersion_real
    _atom_type_scat_dispersion_imag
    _atom_type_scat_source
    C C 0.0033 0.0016 'International Tables Vol C Tables 4.2.6.8 and 6.1.1.4'
    H H 0 0 'International Tables Vol C Tables 4.2.6.8 and 6.1.1.4'
    N N 0.0061 0.0033 'International Tables Vol C Tables 4.2.6.8 and 6.1.1.4'
    O O 0.0106 0.006 'International Tables Vol C Tables 4.2.6.8 and 6.1.1.4'
    Ni Ni 0.3393 1.1124 'International Tables Vol C Tables 4.2.6.8 and 6.1.1.4'
_computing_data_collection
;
APEX2 (Bruker, 2006)
;
_computing_cell_refinement
;
SAINT (Bruker, 2006)
;
_computing_data_reduction
;
SAINT (Bruker, 2006)
;
_computing_structure_solution
;
SIR2002 (Burla <i>et al.</i>,  2003)
;
_computing_structure_refinement
;
SHELXL (Sheldrick, 2015)
;
_computing_molecular_graphics
;
ORTEPIII (Burnett & Johnson, 1996), ORTEP-3 for Windows (Farrugia,
2012),
PLATON (Spek, 2009)
;
_computing_publication_material
;
WinGX (Farrugia, 2012) and
Mercury (Macrae <i>et al.</i>, 2006)
;
loop_
    _atom_site_type_symbol
    _atom_site_label
    _atom_site_fract_x
    _atom_site_fract_y
    _atom_site_fract_z
    _atom_site_U_iso_or_equiv
    _atom_site_adp_type
    _atom_site_calc_flag
    _atom_site_occupancy
    _atom_site_disorder_assembly
    _atom_site_disorder_group
    Ni Ni1 0.500000 0.500000 1.000000 0.01030(6) Uani d 1 . .
    O O1W 0.76119(11) 0.49746(9) 0.98827(9) 0.01538(14) Uani d 1 . .
    H H2W 0.870471 0.591206 1.051410 0.023 Uiso d 1 . .
    H H1W 0.786623 0.405991 1.002286 0.023 Uiso d 1 . .
    O O1 0.36368(11) 0.22139(9) 0.92461(9) 0.01563(14) Uani d 1 . .
    H H1 0.312496 0.167495 0.978813 0.023 Uiso d 1 . .
    O O3 0.88841(12) 0.18215(11) 0.80898(10) 0.02212(16) Uani d 1 . .
    O O4 0.81394(14) 0.18243(11) 1.02219(11) 0.02427(17) Uani d 1 . .
    O O2 0.77192(14) -0.06798(10) 0.86796(11) 0.02611(18) Uani d 1 . .
    N N1 0.36503(12) 0.49127(11) 0.73709(10) 0.01265(15) Uani d 1 . .
    N N2 0.82483(13) 0.09922(11) 0.89982(11) 0.01520(16) Uani d 1 . .
    C C2 0.26126(17) 0.10590(13) 0.75001(13) 0.01930(19) Uani d 1 . .
    H H2B 0.116946 0.085298 0.694728 0.023 Uiso calc 1 . .
    H H2A 0.268633 -0.009987 0.751370 0.023 Uiso calc 1 . .
    C C3 0.36373(16) 0.19383(13) 0.64843(13) 0.01691(18) Uani d 1 . .
    H H3A 0.511649 0.232402 0.715215 0.020 Uiso calc 1 . .
    H H3B 0.315995 0.104372 0.541211 0.020 Uiso calc 1 . .
    C C7 0.24432(16) 0.64650(14) 0.52920(13) 0.01830(19) Uani d 1 . .
    H H7 0.220254 0.747349 0.506920 0.022 Uiso calc 1 . .
    C C6 0.20270(16) 0.50690(15) 0.39547(13) 0.01914(19) Uani d 1 . .
    H H6 0.151505 0.513073 0.281924 0.023 Uiso calc 1 . .
    C C8 0.32254(15) 0.63218(13) 0.69660(12) 0.01527(17) Uani d 1 . .
    H H8 0.346937 0.724379 0.785476 0.018 Uiso calc 1 . .
    C C4 0.32151(14) 0.35408(13) 0.60574(12) 0.01359(17) Uani d 1 . .
    C C5 0.23876(16) 0.35837(14) 0.43420(12) 0.01737(18) Uani d 1 . .
    H H5 0.207865 0.261841 0.346023 0.021 Uiso calc 1 . .
loop_
    _atom_site_aniso_label
    _atom_site_aniso_U_11
    _atom_site_aniso_U_22
    _atom_site_aniso_U_33
    _atom_site_aniso_U_12
    _atom_site_aniso_U_13
    _atom_site_aniso_U_23
    Ni1 0.01338(8) 0.00887(8) 0.00873(8) 0.00453(6) 0.00534(6) 0.00257(6)
    O1W 0.0160(3) 0.0134(3) 0.0175(3) 0.0064(3) 0.0085(3) 0.0041(3)
    O1 0.0221(3) 0.0099(3) 0.0129(3) 0.0034(3) 0.0092(3) 0.0027(2)
    O3 0.0254(4) 0.0203(4) 0.0214(4) 0.0055(3) 0.0140(3) 0.0093(3)
    O4 0.0394(5) 0.0201(4) 0.0242(4) 0.0169(3) 0.0210(4) 0.0073(3)
    O2 0.0401(5) 0.0120(3) 0.0290(4) 0.0060(3) 0.0232(4) 0.0038(3)
    N1 0.0150(3) 0.0124(3) 0.0109(3) 0.0058(3) 0.0062(3) 0.0035(3)
    N2 0.0148(4) 0.0143(4) 0.0157(4) 0.0055(3) 0.0069(3) 0.0042(3)
    C2 0.0266(5) 0.0106(4) 0.0149(4) 0.0034(4) 0.0088(4) 0.0006(3)
    C3 0.0241(5) 0.0144(4) 0.0140(4) 0.0097(4) 0.0097(4) 0.0026(3)
    C7 0.0214(5) 0.0195(5) 0.0160(4) 0.0103(4) 0.0081(4) 0.0090(4)
    C6 0.0200(4) 0.0248(5) 0.0116(4) 0.0086(4) 0.0065(4) 0.0072(4)
    C8 0.0186(4) 0.0144(4) 0.0136(4) 0.0076(3) 0.0075(3) 0.0046(3)
    C4 0.0144(4) 0.0139(4) 0.0121(4) 0.0049(3) 0.0069(3) 0.0026(3)
    C5 0.0188(4) 0.0198(4) 0.0111(4) 0.0065(4) 0.0067(3) 0.0018(3)
_geom_special_details
;
 All esds (except the esd in the dihedral angle between two l.s. planes)
 are estimated using the full covariance matrix.  The cell esds are taken
 into account individually in the estimation of esds in distances, angles
 and torsion angles; correlations between esds in cell parameters are only
 used when they are defined by crystal symmetry.  An approximate (isotropic)
 treatment of cell esds is used for estimating esds involving l.s. planes.
;
loop_
    _geom_bond_atom_site_label_1
    _geom_bond_atom_site_label_2
    _geom_bond_site_symmetry_2
    _geom_bond_distance
    _geom_bond_publ_flag
    Ni1 O1 2_667 2.0622(14) ?
    Ni1 O1 . 2.0622(14) ?
    Ni1 O1W 2_667 2.0831(15) ?
    Ni1 O1W . 2.0831(15) ?
    Ni1 N1 . 2.1019(14) ?
    Ni1 N1 2_667 2.1019(14) ?
    O1W H2W . 0.8426 ?
    O1W H1W . 0.8451 ?
    O1 C2 . 1.4374(14) ?
    O1 H1 . 0.8184 ?
    O3 N2 . 1.2548(12) ?
    O4 N2 . 1.2537(12) ?
    O2 N2 . 1.2520(14) ?
    N1 C8 . 1.3485(14) ?
    N1 C4 . 1.3570(13) ?
    C2 C3 . 1.5193(15) ?
    C2 H2B . 0.9700 ?
    C2 H2A . 0.9700 ?
    C3 C4 . 1.5063(15) ?
    C3 H3A . 0.9700 ?
    C3 H3B . 0.9700 ?
    C7 C8 . 1.3861(15) ?
    C7 C6 . 1.3891(16) ?
    C7 H7 . 0.9300 ?
    C6 C5 . 1.3848(16) ?
    C6 H6 . 0.9300 ?
    C8 H8 . 0.9300 ?
    C4 C5 . 1.3930(15) ?
    C5 H5 . 0.9300 ?
loop_
    _geom_angle_atom_site_label_1
    _geom_angle_atom_site_label_2
    _geom_angle_atom_site_label_3
    _geom_angle_site_symmetry_1
    _geom_angle_site_symmetry_3
    _geom_angle
    _geom_angle_publ_flag
    O1 Ni1 O1 2_667 . 180.0 ?
    O1 Ni1 O1W 2_667 2_667 90.74(4) ?
    O1 Ni1 O1W . 2_667 89.26(4) ?
    O1 Ni1 O1W 2_667 . 89.26(4) ?
    O1 Ni1 O1W . . 90.74(4) ?
    O1W Ni1 O1W 2_667 . 180.0 ?
    O1 Ni1 N1 2_667 . 91.32(3) ?
    O1 Ni1 N1 . . 88.68(3) ?
    O1W Ni1 N1 2_667 . 90.00(4) ?
    O1W Ni1 N1 . . 90.00(4) ?
    O1 Ni1 N1 2_667 2_667 88.68(3) ?
    O1 Ni1 N1 . 2_667 91.32(3) ?
    O1W Ni1 N1 2_667 2_667 90.00(4) ?
    O1W Ni1 N1 . 2_667 90.00(4) ?
    N1 Ni1 N1 . 2_667 180.0 ?
    Ni1 O1W H2W . . 114.9 ?
    Ni1 O1W H1W . . 117.1 ?
    H2W O1W H1W . . 108.6 ?
    C2 O1 Ni1 . . 125.84(6) ?
    C2 O1 H1 . . 107.8 ?
    Ni1 O1 H1 . . 120.3 ?
    C8 N1 C4 . . 117.93(9) ?
    C8 N1 Ni1 . . 118.03(6) ?
    C4 N1 Ni1 . . 124.03(7) ?
    O2 N2 O4 . . 119.76(9) ?
    O2 N2 O3 . . 119.70(9) ?
    O4 N2 O3 . . 120.54(9) ?
    O1 C2 C3 . . 109.66(9) ?
    O1 C2 H2B . . 109.7 ?
    C3 C2 H2B . . 109.7 ?
    O1 C2 H2A . . 109.7 ?
    C3 C2 H2A . . 109.7 ?
    H2B C2 H2A . . 108.2 ?
    C4 C3 C2 . . 113.88(9) ?
    C4 C3 H3A . . 108.8 ?
    C2 C3 H3A . . 108.8 ?
    C4 C3 H3B . . 108.8 ?
    C2 C3 H3B . . 108.8 ?
    H3A C3 H3B . . 107.7 ?
    C8 C7 C6 . . 118.53(10) ?
    C8 C7 H7 . . 120.7 ?
    C6 C7 H7 . . 120.7 ?
    C5 C6 C7 . . 118.83(10) ?
    C5 C6 H6 . . 120.6 ?
    C7 C6 H6 . . 120.6 ?
    N1 C8 C7 . . 123.30(9) ?
    N1 C8 H8 . . 118.3 ?
    C7 C8 H8 . . 118.3 ?
    N1 C4 C5 . . 121.60(9) ?
    N1 C4 C3 . . 118.57(9) ?
    C5 C4 C3 . . 119.83(9) ?
    C6 C5 C4 . . 119.75(9) ?
    C6 C5 H5 . . 120.1 ?
    C4 C5 H5 . . 120.1 ?
loop_
    _geom_hbond_atom_site_label_D
    _geom_hbond_atom_site_label_H
    _geom_hbond_atom_site_label_A
    _geom_hbond_site_symmetry_A
    _geom_hbond_distance_DH
    _geom_hbond_distance_HA
    _geom_hbond_distance_DA
    _geom_hbond_angle_DHA
    O1W H2W O3 2_767 0.84 1.95 2.7870(16) 175.9
    O1W H2W N2 2_767 0.84 2.68 3.455(2) 152.7
    O1W H1W O4 . 0.85 1.93 2.7720(19) 174.0
    O1 H1 O2 2_657 0.82 1.88 2.6952(15) 171.8
    O1 H1 N2 2_657 0.82 2.65 3.4208(17) 158.7
    C2 H2B O3 1_455 0.97 2.64 3.378(2) 132.7
    C3 H3A O1W . 0.97 2.55 3.2278(17) 127.2
    C8 H8 O1 2_667 0.93 2.49 3.0136(19) 115.5
    C8 H8 O4 2_667 0.93 2.66 3.4448(18) 143.0
    C5 H5 O2 2_656 0.93 2.41 3.3076(19) 163.0
_shelx_hkl_file
;
   1   0   0 1001.92   10.03   1
   3   0   0  461.13    5.35   1
   4   0   0  271.75    2.54   1
   5   0   0   20.45    0.30   1
   6   0   0  155.87    1.81   1
   7   0   0  434.24    5.62   1
   8   0   0  160.94    2.25   1
  -9   1   0   33.44    0.99   1
  -8   1   0  137.17    1.95   1
  -7   1   0  147.40    2.05   1
  -6   1   0   19.13    0.31   1
  -5   1   0  174.56    1.69   1
  -4   1   0  149.49    1.34   1
  -3   1   0   14.47    0.16   1
   1   1   0 1311.69   12.46   1
   2   1   0  669.91    6.08   1
   3   1   0   63.16    0.59   1
   4   1   0  837.46    7.79   1
   5   1   0  141.29    1.40   1
   6   1   0  199.89    2.59   1
   7   1   0  260.89    3.47   1
   8   1   0   41.88    0.83   1
  -9   2   0    6.67    0.37   1
  -8   2   0   49.09    0.87   1
  -7   2   0  300.97    3.96   1
  -6   2   0   88.67    0.95   1
  -5   2   0    2.37    0.15   1
  -4   2   0 2278.70   19.66   1
  -3   2   0 1842.20   23.36   1
  -2   2   0  815.89    5.26   1
  -1   2   0  173.59    1.43   1
   0   2   0  723.84    6.70   1
   1   2   0  511.36    4.24   1
   2   2   0  752.92    8.67   1
   3   2   0  239.72    2.26   1
   4   2   0  430.14    4.01   1
   5   2   0  134.81    1.54   1
   6   2   0   15.05    0.44   1
   7   2   0   27.68    0.76   1
   8   2   0   50.84    1.13   1
  -9   3   0   91.78    1.49   1
  -8   3   0  193.80    4.38   1
  -7   3   0  151.39    1.69   1
  -6   3   0  367.71    2.91   1
  -5   3   0  241.08    2.17   1
  -4   3   0    1.62    0.14   1
  -3   3   0  472.41    5.04   1
  -2   3   0   20.49    0.26   1
  -1   3   0  497.90    4.82   1
   0   3   0 3441.17   71.75   1
   1   3   0  113.95    0.98   1
   2   3   0  480.21    4.39   1
   3   3   0  953.31   17.18   1
   4   3   0    7.60    0.28   1
   5   3   0   25.57    0.61   1
   6   3   0   35.72    0.84   1
   7   3   0  231.82    3.70   1
  -9   4   0  128.08    1.94   1
  -8   4   0  157.56    2.28   1
  -7   4   0  405.21    4.24   1
  -6   4   0   39.44    0.60   1
  -5   4   0   37.41    0.41   1
  -4   4   0    1.83    0.19   1
  -3   4   0  818.43    8.76   1
  -2   4   0 3261.77   36.41   1
  -1   4   0  189.04    1.50   1
   0   4   0  263.04    2.25   1
   1   4   0 1183.35   10.91   1
   2   4   0   34.51    0.48   1
   3   4   0   24.17    0.38   1
   4   4   0   61.05    1.09   1
   5   4   0   69.80    1.30   1
   6   4   0  110.86    1.94   1
  -9   5   0  107.56    1.68   1
  -8   5   0  114.10    1.71   1
  -7   5   0   75.55    1.35   1
  -6   5   0   12.17    0.31   1
  -5   5   0   11.02    0.31   1
  -4   5   0 1253.10   10.34   1
  -3   5   0  675.46    6.77   1
  -2   5   0    1.10    0.11   1
  -1   5   0  748.01    8.47   1
   0   5   0  421.51    4.27   1
   1   5   0   15.79    0.32   1
   2   5   0   26.71    0.41   1
   3   5   0  236.84    5.99   1
   4   5   0  336.24    5.20   1
   5   5   0   22.37    0.69   1
   6   5   0   29.69    0.85   1
  -9   6   0    0.11    0.24   1
  -8   6   0   92.63    2.09   1
  -7   6   0  227.77    4.88   1
  -6   6   0  296.21    4.51   1
  -5   6   0  267.18    2.88   1
  -4   6   0   99.76    0.93   1
  -3   6   0  147.05    1.96   1
  -2   6   0    1.13    0.13   1
  -1   6   0  116.00    1.31   1
   0   6   0  848.16   10.25   1
   1   6   0  254.11    2.68   1
   2   6   0   97.18    3.78   1
   3   6   0   75.27    1.38   1
   4   6   0   83.12    1.53   1
   5   6   0   23.72    0.76   1
  -9   7   0    2.75    0.35   1
  -8   7   0  157.06    2.76   1
  -7   7   0  634.26    9.56   1
  -6   7   0   51.05    1.22   1
  -5   7   0    1.11    0.10   1
  -4   7   0  186.60    1.93   1
  -3   7   0   99.85    0.88   1
  -2   7   0    1.02    0.14   1
  -1   7   0  202.77    2.29   1
   0   7   0 1782.53   21.06   1
   1   7   0  330.56    4.81   1
   2   7   0  111.10    1.91   1
   3   7   0    6.22    0.45   1
   4   7   0   65.10    1.32   1
  -9   8   0   57.80    1.28   1
  -8   8   0  131.28    2.38   1
  -7   8   0   52.82    1.61   1
  -6   8   0   39.12    1.12   1
  -5   8   0   73.70    1.78   1
  -4   8   0  154.06    1.97   1
  -3   8   0   45.11    0.62   1
  -2   8   0  140.66    2.30   1
  -1   8   0  450.21    6.52   1
   0   8   0  229.56    3.64   1
   1   8   0   59.25    1.17   1
   2   8   0   15.62    0.60   1
   3   8   0    5.83    0.41   1
  -8   9   0   36.87    1.38   1
  -7   9   0  210.73    5.09   1
  -6   9   0   75.02    1.49   1
  -5   9   0    8.60    0.34   1
  -4   9   0  175.44    2.99   1
  -3   9   0  280.33    4.62   1
  -2   9   0    4.08    0.30   1
  -1   9   0   39.69    0.88   1
   0   9   0  131.70    2.21   1
   1   9   0   35.08    0.87   1
  -7  10   0   74.13    1.91   1
  -6  10   0   70.44    1.46   1
  -5  10   0   30.48    1.59   1
  -4  10   0   19.27    0.68   1
  -3  10   0   90.93    1.89   1
  -2  10   0   54.96    1.12   1
  -1  10   0   16.14    0.62   1
   0  10   0  181.42    6.31   1
  -5  11   0    7.89    0.52   1
  -4  11   0   18.79    0.72   1
  -3  11   0   68.10    2.03   1
   2 -11   1   16.25    0.66   1
   3 -11   1    2.85    0.37   1
   4 -11   1   39.05    0.94   1
   5 -11   1   35.16    0.95   1
   0 -10   1  163.50    2.72   1
   1 -10   1    2.35    0.31   1
   2 -10   1    0.65    0.25   1
   3 -10   1   79.48    1.47   1
   4 -10   1   77.32    1.70   1
   5 -10   1  113.27    2.08   1
   6 -10   1  130.45    2.37   1
   7 -10   1  153.25    2.73   1
  -2  -9   1   65.96    1.32   1
  -1  -9   1    3.51    0.33   1
   0  -9   1   55.88    2.10   1
   1  -9   1  192.61    2.76   1
   2  -9   1    1.03    0.24   1
   3  -9   1  121.79    2.16   1
   4  -9   1  499.49    9.14   1
   5  -9   1   84.98    1.62   1
   6  -9   1    8.07    0.73   1
   7  -9   1   41.34    1.45   1
   8  -9   1   57.52    1.80   1
  -3  -8   1    7.06    0.41   1
  -2  -8   1   89.61    1.62   1
  -1  -8   1  358.39    5.56   1
   0  -8   1   99.29    1.71   1
   1  -8   1  112.18    1.85   1
   2  -8   1  197.03    2.32   1
   3  -8   1   31.97    0.42   1
   4  -8   1  155.23    2.11   1
   5  -8   1  124.29    3.10   1
   6  -8   1   24.90    0.99   1
   7  -8   1   52.36    1.61   1
   8  -8   1  118.39    2.19   1
  -4  -7   1   30.40    0.81   1
  -3  -7   1  205.55    3.33   1
  -2  -7   1  618.03   11.83   1
  -1  -7   1  256.63    7.33   1
   0  -7   1  224.64    3.36   1
   1  -7   1   52.67    1.00   1
   2  -7   1   13.17    0.26   1
   3  -7   1    7.98    0.19   1
   4  -7   1  161.76    1.87   1
   5  -7   1  479.10    7.40   1
   6  -7   1  144.84    2.49   1
   7  -7   1  118.46    2.14   1
   8  -7   1   61.72    1.31   1
   9  -7   1    6.10    0.37   1
  -5  -6   1   22.28    0.70   1
  -4  -6   1  242.56    3.84   1
  -3  -6   1  181.55    2.92   1
  -2  -6   1  305.10    3.70   1
  -1  -6   1  214.04    2.24   1
   0  -6   1  159.21    1.54   1
   1  -6   1   16.87    0.46   1
   2  -6   1    9.74    0.17   1
   3  -6   1  551.43    4.90   1
   4  -6   1  601.81    5.89   1
   5  -6   1  313.20    3.89   1
   6  -6   1  173.02    2.32   1
   7  -6   1   11.19    0.51   1
   8  -6   1   46.44    0.88   1
   9  -6   1   21.38    0.63   1
  -6  -5   1  136.68    2.33   1
  -5  -5   1  128.73    2.17   1
  -4  -5   1  120.42    2.02   1
  -3  -5   1  186.01    2.23   1
  -2  -5   1   62.47    0.65   1
  -1  -5   1   33.52    0.38   1
   0  -5   1  279.84    2.40   1
   1  -5   1 1655.33   22.93   1
   2  -5   1  170.33    1.43   1
   3  -5   1   25.76    0.29   1
   4  -5   1 1021.06   10.81   1
   5  -5   1   28.21    0.47   1
   6  -5   1    1.08    0.28   1
   7  -5   1  353.74    4.78   1
   8  -5   1  180.45    2.58   1
   9  -5   1   10.18    0.50   1
  -7  -4   1   63.99    1.29   1
  -6  -4   1    6.63    0.49   1
  -5  -4   1  121.18    2.03   1
  -4  -4   1  353.80    4.32   1
  -3  -4   1   50.68    0.56   1
  -2  -4   1    3.44    0.13   1
  -1  -4   1  986.06    9.89   1
   0  -4   1 2999.39   31.75   1
   1  -4   1  565.67    5.32   1
   2  -4   1  103.11    1.12   1
   3  -4   1   27.21    0.36   1
   4  -4   1   45.62    0.66   1
   5  -4   1  405.25    4.87   1
   6  -4   1  104.49    1.26   1
   7  -4   1  499.95    6.67   1
   8  -4   1  309.55    4.26   1
   9  -4   1   17.15    0.57   1
  -7  -3   1   18.32    0.63   1
  -6  -3   1    0.67    0.23   1
  -5  -3   1   52.99    0.78   1
  -4  -3   1  468.23    6.68   1
  -3  -3   1  628.92    6.35   1
  -2  -3   1  334.94    3.19   1
  -1  -3   1  174.09    1.62   1
   0  -3   1 3268.16   72.43   1
   1  -3   1  189.32    1.58   1
   2  -3   1 1150.95    9.35   1
   3  -3   1  490.27    5.22   1
   4  -3   1  628.31    5.67   1
   5  -3   1  364.97    3.38   1
   6  -3   1  347.12    3.29   1
   7  -3   1   98.34    1.94   1
   8  -3   1  110.32    1.69   1
   9  -3   1    0.95    0.27   1
  -8  -2   1   68.20    1.35   1
  -7  -2   1   13.72    0.46   1
  -6  -2   1   82.63    1.05   1
  -5  -2   1  176.50    1.91   1
  -4  -2   1  453.14    3.87   1
  -3  -2   1  634.21    7.57   1
  -2  -2   1  796.17    8.47   1
  -1  -2   1   97.70    0.72   1
   0  -2   1    9.97    0.17   1
   2  -2   1   10.87    0.15   1
   3  -2   1  235.23    2.51   1
   4  -2   1 2492.06   23.72   1
   5  -2   1   53.13    0.77   1
   6  -2   1    2.01    0.24   1
   7  -2   1  212.07    2.86   1
   8  -2   1   43.06    0.85   1
   9  -2   1    6.02    0.36   1
  -8  -1   1  210.63    3.48   1
  -7  -1   1  180.86    2.47   1
  -6  -1   1   65.36    1.01   1
  -5  -1   1  122.33    1.10   1
  -4  -1   1   49.17    0.48   1
  -3  -1   1  250.23    2.04   1
  -2  -1   1 1277.11    9.39   1
   0  -1   1  228.88    7.23   1
   1  -1   1   25.54    0.19   1
   3  -1   1   17.42    0.23   1
   4  -1   1   11.19    0.20   1
   5  -1   1  991.01   12.93   1
   6  -1   1   56.74    0.91   1
   7  -1   1    4.58    0.34   1
   8  -1   1  135.23    2.95   1
  -9   0   1  153.93    2.73   1
  -8   0   1   88.54    1.35   1
  -7   0   1  161.00    2.21   1
  -6   0   1  121.75    1.36   1
  -5   0   1   19.06    0.27   1
  -4   0   1   76.87    0.92   1
  -3   0   1 2112.29   17.03   1
  -1   0   1  677.66   22.45   1
   1   0   1    2.49    0.08   1
   2   0   1 1087.06    8.95   1
   3   0   1  856.40   10.37   1
   4   0   1  718.06    7.69   1
   5   0   1  218.10    2.86   1
   6   0   1  178.08    2.42   1
   7   0   1   50.84    0.93   1
   8   0   1   47.61    0.93   1
  -9   1   1   81.46    1.34   1
  -8   1   1  141.57    1.99   1
  -7   1   1   31.56    0.50   1
  -6   1   1   17.50    0.32   1
  -5   1   1  145.72    2.02   1
  -4   1   1  533.13    5.10   1
  -3   1   1  614.12    8.84   1
  -1   1   1 1020.89    8.54   1
   0   1   1 1111.75    9.48   1
   1   1   1  767.71    7.61   1
   2   1   1  138.38    1.32   1
   3   1   1   36.83    0.41   1
   4   1   1  998.93    9.26   1
   5   1   1  288.93    3.22   1
   6   1   1   42.82    0.76   1
   7   1   1   44.46    0.87   1
   8   1   1   27.09    0.69   1
  -9   2   1   42.05    0.84   1
  -8   2   1  128.60    4.35   1
  -7   2   1   61.67    0.81   1
  -6   2   1  103.95    2.61   1
  -5   2   1  285.27    3.46   1
  -4   2   1 1149.23   16.91   1
  -3   2   1 1317.82   11.25   1
  -2   2   1  391.06    2.51   1
  -1   2   1  448.48    3.34   1
   0   2   1 2524.31   56.03   1
   1   2   1  349.93    4.03   1
   2   2   1  301.98    5.23   1
   3   2   1   44.45    0.54   1
   4   2   1  335.51    3.43   1
   5   2   1  300.74    4.44   1
   6   2   1    1.39    0.26   1
   7   2   1   52.45    1.20   1
  -9   3   1   46.74    0.90   1
  -8   3   1  200.26    2.26   1
  -7   3   1  100.15    1.02   1
  -6   3   1    1.21    0.11   1
  -5   3   1  477.01    4.97   1
  -4   3   1  915.56    9.33   1
  -3   3   1  191.60    1.46   1
  -2   3   1   45.29    0.48   1
  -1   3   1  350.90    2.80   1
   0   3   1 3777.49   55.69   1
   1   3   1  548.92    5.13   1
   2   3   1   60.38    1.07   1
   3   3   1  211.24    2.26   1
   4   3   1  156.99    1.98   1
   5   3   1   44.63    0.88   1
   6   3   1   93.17    1.68   1
   7   3   1  193.90    3.38   1
 -10   4   1   40.12    1.04   1
  -9   4   1   93.84    2.05   1
  -8   4   1   87.10    1.11   1
  -7   4   1   52.02    0.60   1
  -6   4   1   12.01    0.21   1
  -5   4   1   80.97    1.33   1
  -4   4   1  931.04    7.10   1
  -3   4   1  557.33    4.64   1
  -2   4   1  555.62    4.64   1
  -1   4   1  268.90    2.56   1
   0   4   1  256.39    2.44   1
   1   4   1  914.66    9.48   1
   2   4   1    0.91    0.17   1
   3   4   1   14.50    0.36   1
   4   4   1  316.95    4.64   1
   5   4   1  263.22    4.16   1
   6   4   1   68.11    1.84   1
 -10   5   1   14.34    0.68   1
  -9   5   1   71.44    2.37   1
  -8   5   1  187.06    5.24   1
  -7   5   1    9.74    0.24   1
  -6   5   1   43.48    0.55   1
  -5   5   1  257.57    2.44   1
  -4   5   1  573.56    4.74   1
  -3   5   1  598.89    4.94   1
  -2   5   1   59.32    0.48   1
  -1   5   1  441.10    4.67   1
   0   5   1  349.95    3.62   1
   1   5   1   22.74    0.73   1
   2   5   1   54.14    0.82   1
   3   5   1  124.80    2.00   1
   4   5   1  281.68    4.21   1
   5   5   1   64.84    1.30   1
  -9   6   1   36.17    1.04   1
  -8   6   1  152.46    2.53   1
  -7   6   1  201.20    3.20   1
  -6   6   1   33.25    0.57   1
  -5   6   1  144.98    1.26   1
  -4   6   1   65.42    0.65   1
  -3   6   1  242.17    2.06   1
  -2   6   1 1029.10    9.94   1
  -1   6   1  184.74    2.02   1
   0   6   1   10.10    0.25   1
   1   6   1   74.50    1.27   1
   2   6   1  258.72    7.15   1
   3   6   1   86.49    1.50   1
   4   6   1   17.08    0.65   1
  -9   7   1  190.40    3.12   1
  -8   7   1   70.64    1.33   1
  -7   7   1  117.22    1.97   1
  -6   7   1   85.12    1.98   1
  -5   7   1    3.71    0.17   1
  -4   7   1  133.52    1.33   1
  -3   7   1  559.09    4.79   1
  -2   7   1  405.93    4.35   1
  -1   7   1  106.84    1.44   1
   0   7   1  101.13    1.63   1
   1   7   1   83.08    2.78   1
   2   7   1    0.32    0.26   1
   3   7   1   78.89    1.51   1
  -9   8   1   79.71    1.52   1
  -8   8   1  228.90    3.66   1
  -7   8   1    3.37    0.44   1
  -6   8   1   22.96    0.81   1
  -5   8   1  196.22    2.10   1
  -4   8   1   46.39    0.83   1
  -3   8   1  101.93    1.36   1
  -2   8   1  493.11    7.56   1
  -1   8   1  287.20    4.26   1
   0   8   1    3.51    0.83   1
   1   8   1    8.14    0.67   1
   2   8   1   93.87    1.81   1
  -8   9   1   74.30    1.91   1
  -7   9   1  155.50    3.44   1
  -6   9   1    0.56    0.19   1
  -5   9   1   20.71    0.70   1
  -4   9   1  327.67    5.09   1
  -3   9   1  268.24    4.23   1
  -2   9   1   15.74    0.52   1
  -1   9   1   18.06    1.47   1
   0   9   1  159.75    3.50   1
   1   9   1   52.03    1.19   1
  -7  10   1    5.82    0.31   1
  -6  10   1   26.73    0.77   1
  -5  10   1  144.17    2.44   1
  -4  10   1  230.28    3.70   1
  -3  10   1   41.62    1.08   1
  -2  10   1    1.95    0.38   1
  -1  10   1   43.76    1.07   1
   2 -11   2    5.30    0.39   1
   3 -11   2   16.74    0.72   1
   4 -11   2   92.59    2.95   1
  -1 -10   2   30.16    0.81   1
   0 -10   2    2.63    0.30   1
   1 -10   2    6.91    0.40   1
   2 -10   2   76.29    1.33   1
   3 -10   2  226.83    3.47   1
   4 -10   2   65.19    1.35   1
   5 -10   2  131.21    2.37   1
   6 -10   2  164.49    2.89   1
  -2  -9   2    2.32    0.31   1
  -1  -9   2   19.30    0.53   1
   0  -9   2  103.24    1.57   1
   1  -9   2  167.79    2.32   1
   2  -9   2   52.99    0.99   1
   3  -9   2  147.70    2.53   1
   4  -9   2  341.96    5.25   1
   5  -9   2   14.36    0.52   1
   6  -9   2    1.84    0.42   1
   7  -9   2   75.99    2.18   1
  -4  -8   2  134.96    2.33   1
  -3  -8   2   94.16    1.68   1
  -2  -8   2    5.70    0.35   1
  -1  -8   2  167.78    2.20   1
   0  -8   2  203.28    2.62   1
   1  -8   2    3.30    0.25   1
   2  -8   2  172.07    2.00   1
   3  -8   2  332.75    4.14   1
   4  -8   2  110.42    1.49   1
   5  -8   2    6.68    0.36   1
   6  -8   2   31.05    1.15   1
   7  -8   2  256.16    6.04   1
   8  -8   2  108.24    2.04   1
  -5  -7   2   39.65    0.96   1
  -4  -7   2  348.09    5.21   1
  -3  -7   2  232.49    6.90   1
  -2  -7   2  109.35    1.49   1
  -1  -7   2   11.21    0.33   1
   0  -7   2  129.60    1.58   1
   1  -7   2  176.00    2.02   1
   2  -7   2   50.35    0.68   1
   3  -7   2  193.71    2.03   1
   4  -7   2  290.48    3.39   1
   5  -7   2  244.10    3.68   1
   6  -7   2   32.18    1.56   1
   7  -7   2   38.78    0.93   1
   8  -7   2  123.39    1.88   1
  -6  -6   2    4.39    0.61   1
  -5  -6   2   47.28    0.96   1
  -4  -6   2  682.44    9.85   1
  -3  -6   2  119.48    1.56   1
  -2  -6   2   10.05    0.41   1
  -1  -6   2  388.33    3.70   1
   0  -6   2  360.30    3.28   1
   1  -6   2    1.57    0.17   1
   2  -6   2   33.95    0.38   1
   3  -6   2 1095.61    9.42   1
   4  -6   2  620.43    7.06   1
   5  -6   2   16.05    0.37   1
   6  -6   2   93.89    2.53   1
   7  -6   2   35.01    0.71   1
   8  -6   2   24.43    0.64   1
  -6  -5   2  208.13    3.37   1
  -5  -5   2  129.08    2.04   1
  -4  -5   2    0.94    0.17   1
  -3  -5   2  242.85    2.94   1
  -2  -5   2  490.71    5.34   1
  -1  -5   2  159.29    1.55   1
   0  -5   2   41.04    0.39   1
   1  -5   2  435.05    3.90   1
   2  -5   2  540.51    8.27   1
   3  -5   2   42.46    0.38   1
   4  -5   2  436.25    3.92   1
   5  -5   2  382.45    4.72   1
   6  -5   2   86.01    1.69   1
   7  -5   2   44.86    0.82   1
   8  -5   2    0.68    0.24   1
  -7  -4   2  222.06    3.59   1
  -6  -4   2    1.15    0.32   1
  -5  -4   2   87.43    1.19   1
  -4  -4   2  367.29    4.38   1
  -3  -4   2   58.60    0.62   1
  -2  -4   2  225.22    1.98   1
  -1  -4   2  965.45   16.05   1
   0  -4   2  788.61    9.98   1
   1  -4   2   14.38    0.18   1
   2  -4   2   60.51    0.64   1
   3  -4   2  366.83    3.73   1
   4  -4   2  216.01    2.25   1
   5  -4   2  898.97    9.47   1
   6  -4   2  135.85    1.60   1
   7  -4   2   10.59    0.42   1
   8  -4   2   33.03    0.73   1
  -8  -3   2    1.21    0.30   1
  -7  -3   2   63.37    1.23   1
  -6  -3   2  191.46    2.38   1
  -5  -3   2   52.93    0.77   1
  -4  -3   2  358.27    3.34   1
  -3  -3   2  338.94    2.93   1
  -2  -3   2  458.90    3.99   1
  -1  -3   2 1048.59   12.64   1
   0  -3   2  186.80    2.52   1
   1  -3   2    1.25    0.09   1
   2  -3   2   30.51    0.27   1
   3  -3   2 1378.70   19.90   1
   4  -3   2  459.07    4.26   1
   5  -3   2   51.50    0.54   1
   6  -3   2  382.18    4.23   1
   7  -3   2   17.06    0.49   1
   8  -3   2    0.59    0.24   1
  -8  -2   2  145.03    2.43   1
  -7  -2   2   39.96    0.70   1
  -6  -2   2   13.33    0.32   1
  -5  -2   2  177.99    1.60   1
  -4  -2   2  948.36    7.70   1
  -3  -2   2 1625.98   13.15   1
  -2  -2   2   22.90    0.21   1
  -1  -2   2   34.17    0.39   1
   0  -2   2  417.53    4.06   1
   1  -2   2 1536.40   11.58   1
   2  -2   2  353.42    2.84   1
   3  -2   2  124.59    1.18   1
   4  -2   2 1358.14   12.06   1
   5  -2   2  169.22    2.16   1
   6  -2   2    3.54    0.20   1
   7  -2   2  157.67    2.28   1
   8  -2   2   65.63    1.14   1
  -9  -1   2   13.36    0.64   1
  -8  -1   2  155.64    3.41   1
  -7  -1   2   65.53    0.85   1
  -6  -1   2  130.20    1.48   1
  -5  -1   2  688.90    5.91   1
  -4  -1   2 3691.16   37.67   1
  -3  -1   2  122.47    0.96   1
  -2  -1   2 1204.30    8.48   1
  -1  -1   2  986.26   12.66   1
   1  -1   2  355.93    2.65   1
   2  -1   2 1000.30   14.53   1
   3  -1   2 2223.81   19.82   1
   4  -1   2   54.60    0.61   1
   5  -1   2   50.07    0.65   1
   6  -1   2   22.43    0.43   1
   7  -1   2   62.12    1.07   1
   8  -1   2  189.48    2.74   1
  -9   0   2   46.74    1.08   1
  -8   0   2   43.29    0.78   1
  -7   0   2  141.63    1.61   1
  -6   0   2   22.23    0.30   1
  -5   0   2   17.12    0.23   1
  -4   0   2 2259.64   24.56   1
  -3   0   2 1806.59   14.43   1
  -2   0   2   27.29    0.28   1
  -1   0   2  125.10    1.68   1
   1   0   2 1419.97   15.35   1
   2   0   2    9.61    0.20   1
   3   0   2  857.78   10.48   1
   4   0   2  463.99    4.01   1
   5   0   2    4.93    0.23   1
   6   0   2  102.71    1.54   1
   7   0   2  146.41    2.15   1
  -9   1   2   11.72    0.63   1
  -8   1   2  247.78    3.26   1
  -7   1   2   61.01    0.80   1
  -6   1   2    3.67    0.31   1
  -5   1   2  219.83    1.95   1
  -4   1   2 2530.76   21.34   1
  -3   1   2 1316.18   12.54   1
  -2   1   2   67.23    0.43   1
  -1   1   2 1434.92   14.74   1
   0   1   2  661.01    5.33   1
   1   1   2   25.74    0.29   1
   2   1   2  202.36    1.80   1
   3   1   2  197.20    1.77   1
   4   1   2  676.34    6.51   1
   5   1   2  184.18    2.18   1
   6   1   2   12.64    0.46   1
   7   1   2   50.67    1.16   1
 -10   2   2   67.57    1.42   1
  -9   2   2    3.09    0.62   1
  -8   2   2   19.12    0.41   1
  -7   2   2  146.75    1.84   1
  -6   2   2  315.90    2.50   1
  -5   2   2  613.45    6.14   1
  -4   2   2  229.27    1.70   1
  -3   2   2  758.27    4.92   1
  -2   2   2 1009.31    6.27   1
  -1   2   2  281.68    2.19   1
   0   2   2   93.70    0.84   1
   1   2   2    3.34    0.11   1
   2   2   2  682.75    6.46   1
   3   2   2  657.22    6.06   1
   4   2   2  120.75    1.54   1
   5   2   2  213.18    3.75   1
   6   2   2   57.83    1.23   1
   7   2   2    0.29    0.31   1
 -10   3   2   16.36    0.69   1
  -9   3   2    7.74    0.43   1
  -8   3   2   41.63    0.49   1
  -7   3   2  794.99    6.28   1
  -6   3   2  182.37    1.39   1
  -5   3   2   35.39    0.31   1
  -4   3   2  863.82    6.18   1
  -3   3   2  129.18    0.87   1
  -2   3   2  136.62    1.19   1
  -1   3   2  406.37    3.16   1
   0   3   2  587.19    6.36   1
   1   3   2  355.39    3.38   1
   2   3   2   33.34    0.40   1
   3   3   2  295.72    3.58   1
   4   3   2  218.01    2.80   1
   5   3   2   76.85    1.50   1
   6   3   2   60.50    1.31   1
 -10   4   2   22.63    0.90   1
  -9   4   2   64.08    1.09   1
  -8   4   2   74.66    1.10   1
  -7   4   2  131.78    1.32   1
  -6   4   2  339.51    2.73   1
  -5   4   2   35.53    0.33   1
  -4   4   2  279.28    2.00   1
  -3   4   2  560.60    4.29   1
  -2   4   2  251.41    1.97   1
  -1   4   2 1158.57    9.78   1
   0   4   2  171.68    1.65   1
   1   4   2   10.27    0.31   1
   2   4   2  111.21    1.44   1
   3   4   2  112.72    1.52   1
   4   4   2  207.69    3.32   1
   5   4   2  103.13    1.82   1
 -10   5   2   54.88    1.69   1
  -9   5   2    2.49    0.25   1
  -8   5   2  144.93    1.80   1
  -7   5   2   65.15    0.75   1
  -6   5   2    2.11    0.13   1
  -5   5   2  383.73    2.97   1
  -4   5   2  822.78    6.25   1
  -3   5   2  999.59    7.78   1
  -2   5   2  145.32    1.10   1
  -1   5   2    1.71    0.16   1
   0   5   2  249.48    2.33   1
   1   5   2   75.27    1.58   1
   2   5   2   61.89    1.10   1
   3   5   2  246.98    3.88   1
   4   5   2  208.09    3.36   1
   5   5   2   42.62    1.19   1
 -10   6   2   44.14    1.01   1
  -9   6   2    0.85    0.27   1
  -8   6   2   75.31    1.02   1
  -7   6   2  233.97    2.97   1
  -6   6   2   24.49    0.36   1
  -5   6   2  357.36    3.66   1
  -4   6   2 2454.53   20.54   1
  -3   6   2   66.40    0.64   1
  -2   6   2  122.83    1.38   1
  -1   6   2   54.16    0.68   1
   0   6   2  280.01    4.05   1
   1   6   2  173.96    3.91   1
   2   6   2  147.40    2.45   1
   3   6   2  232.17    3.70   1
   4   6   2   47.56    1.08   1
  -9   7   2   79.79    1.49   1
  -8   7   2   42.45    0.91   1
  -7   7   2   65.90    1.22   1
  -6   7   2  185.69    1.97   1
  -5   7   2   42.77    0.91   1
  -4   7   2  421.57    3.93   1
  -3   7   2  383.76    4.05   1
  -2   7   2   32.59    0.67   1
  -1   7   2   27.20    0.51   1
   0   7   2  453.13    6.88   1
   1   7   2  197.23    8.91   1
   2   7   2   16.20    0.63   1
   3   7   2   76.69    1.49   1
  -9   8   2    1.81    0.40   1
  -8   8   2  253.19    5.38   1
  -7   8   2   43.76    0.87   1
  -6   8   2   15.42    0.47   1
  -5   8   2  194.69    2.10   1
  -4   8   2  335.21    4.14   1
  -3   8   2  188.23    3.02   1
  -2   8   2  108.93    1.96   1
  -1   8   2   73.16    1.33   1
   0   8   2   46.31    2.44   1
   1   8   2   21.23    0.90   1
   2   8   2   56.35    1.21   1
  -8   9   2    1.12    0.36   1
  -7   9   2  166.25    2.57   1
  -6   9   2   65.13    0.98   1
  -5   9   2   71.28    0.88   1
  -4   9   2  359.00    5.57   1
  -3   9   2  134.63    2.28   1
  -2   9   2   23.59    0.68   1
  -1   9   2   27.32    2.18   1
   0   9   2   25.48    0.80   1
  -7  10   2  157.84    2.10   1
  -6  10   2  334.81    5.25   1
  -5  10   2   27.91    0.78   1
  -4  10   2    6.58    0.44   1
  -3  10   2   57.48    1.19   1
  -2  10   2   36.62    1.18   1
   2 -11   3   19.35    0.84   1
   3 -11   3  227.55    6.35   1
   4 -11   3  132.43    5.95   1
  -1 -10   3   29.79    0.93   1
   0 -10   3   76.27    1.41   1
   1 -10   3  106.20    1.82   1
   2 -10   3   19.60    0.60   1
   3 -10   3  127.06    2.01   1
   4 -10   3  177.53    5.21   1
   5 -10   3   15.36    0.64   1
   6 -10   3   23.09    0.74   1
  -3  -9   3   73.64    2.18   1
  -2  -9   3    1.98    0.24   1
  -1  -9   3   29.42    0.60   1
   0  -9   3  177.30    3.44   1
   1  -9   3  151.70    2.35   1
   2  -9   3   87.19    1.15   1
   3  -9   3   50.03    0.76   1
   4  -9   3  196.65    2.74   1
   5  -9   3   85.48    1.62   1
   7  -9   3   20.19    1.72   1
  -4  -8   3    5.22    0.52   1
  -3  -8   3   52.15    0.95   1
  -2  -8   3   31.12    0.54   1
  -1  -8   3    1.59    0.16   1
   0  -8   3  386.03    4.86   1
   1  -8   3  399.05    4.56   1
   2  -8   3   84.84    1.05   1
   3  -8   3   76.64    1.04   1
   4  -8   3   58.44    1.28   1
   5  -8   3   83.24    2.58   1
   6  -8   3   52.55    3.02   1
  -5  -7   3   61.32    1.25   1
  -4  -7   3  105.70    1.95   1
  -3  -7   3    8.00    0.32   1
  -2  -7   3  129.58    1.58   1
  -1  -7   3  162.31    2.27   1
   0  -7   3  131.19    1.57   1
   1  -7   3  515.60    5.67   1
   2  -7   3  111.58    1.41   1
   3  -7   3   16.56    0.28   1
   4  -7   3  147.85    4.56   1
   5  -7   3  203.89    4.03   1
   6  -7   3   63.51    1.34   1
   7  -7   3   29.81    0.67   1
   8  -7   3   93.61    1.51   1
  -6  -6   3  109.07    4.08   1
  -5  -6   3    2.18    0.25   1
  -4  -6   3  282.05    3.57   1
  -3  -6   3  556.56    6.84   1
  -2  -6   3   17.54    0.34   1
  -1  -6   3   84.62    1.99   1
   0  -6   3  543.60    5.37   1
   1  -6   3   39.00    0.46   1
   2  -6   3   63.10    0.75   1
   3  -6   3  745.37    6.76   1
   4  -6   3  574.28    7.83   1
   5  -6   3    1.51    0.22   1
   6  -6   3   13.12    0.45   1
   7  -6   3  151.41    2.20   1
   8  -6   3   43.12    0.84   1
  -7  -5   3   26.93    0.88   1
  -6  -5   3   20.62    0.58   1
  -5  -5   3  278.03    3.43   1
  -4  -5   3  131.60    2.10   1
  -3  -5   3  320.29    3.45   1
  -2  -5   3  111.47    1.08   1
  -1  -5   3  118.97    2.29   1
   0  -5   3  334.35    3.20   1
   1  -5   3  882.10   10.06   1
   2  -5   3  334.32    3.31   1
   3  -5   3  521.75    5.32   1
   4  -5   3  590.73    6.03   1
   5  -5   3    2.80    0.17   1
   6  -5   3   98.93    1.95   1
   7  -5   3  148.29    2.43   1
   8  -5   3  226.33    3.21   1
  -7  -4   3  265.84    3.93   1
  -6  -4   3    1.71    0.27   1
  -5  -4   3   22.08    0.45   1
  -4  -4   3  871.58   12.24   1
  -3  -4   3   81.03    0.76   1
  -2  -4   3    5.38    0.14   1
  -1  -4   3  337.80    3.13   1
   0  -4   3 1241.07   15.49   1
   1  -4   3  573.49    5.33   1
   2  -4   3   68.72    0.73   1
   3  -4   3  621.85    6.70   1
   4  -4   3  357.10    3.90   1
   5  -4   3    0.94    0.15   1
   6  -4   3    8.44    0.29   1
   7  -4   3  120.96    1.76   1
   8  -4   3  405.81    5.53   1
  -8  -3   3   45.54    0.99   1
  -7  -3   3   42.18    0.84   1
  -6  -3   3  172.87    2.52   1
  -5  -3   3    6.26    0.34   1
  -4  -3   3  383.96    4.12   1
  -3  -3   3 1098.21   10.18   1
  -2  -3   3   26.40    0.32   1
  -1  -3   3  576.34    5.35   1
   0  -3   3 1001.69   10.75   1
   1  -3   3   68.75    0.65   1
   2  -3   3   28.18    0.32   1
   3  -3   3  703.03    6.11   1
   4  -3   3  573.60    6.66   1
   5  -3   3    4.71    0.14   1
   6  -3   3  111.42    1.64   1
   7  -3   3  179.60    2.49   1
   8  -3   3    9.18    0.50   1
  -8  -2   3   29.12    0.72   1
  -7  -2   3   58.49    1.07   1
  -6  -2   3  302.79    4.48   1
  -5  -2   3  657.32    7.15   1
  -4  -2   3  104.23    1.11   1
  -3  -2   3  908.12   14.11   1
  -2  -2   3   81.76    0.67   1
  -1  -2   3  719.07    9.08   1
   0  -2   3  937.09   11.90   1
   1  -2   3 2307.63   43.02   1
   2  -2   3  381.36    3.11   1
   3  -2   3   20.43    0.24   1
   4  -2   3  644.39    5.07   1
   5  -2   3  391.18    3.36   1
   6  -2   3   13.81    0.35   1
   7  -2   3   26.55    0.63   1
   8  -2   3   73.41    1.27   1
  -9  -1   3    0.48    0.24   1
  -8  -1   3    1.16    0.23   1
  -7  -1   3  493.47    5.40   1
  -6  -1   3  681.52    7.34   1
  -5  -1   3  496.23    4.76   1
  -4  -1   3  212.69    1.97   1
  -3  -1   3  395.44    3.15   1
  -2  -1   3   18.57    0.21   1
  -1  -1   3  788.97   38.42   1
   1  -1   3 1480.46   11.06   1
   2  -1   3  399.93    3.45   1
   3  -1   3  320.44    2.76   1
   4  -1   3    1.06    0.10   1
   5  -1   3   39.12    0.57   1
   6  -1   3  156.36    2.18   1
   7  -1   3   31.48    0.71   1
  -9   0   3   43.10    1.57   1
  -8   0   3   33.26    0.61   1
  -7   0   3  275.54    3.06   1
  -6   0   3  882.67    8.04   1
  -5   0   3    4.01    0.13   1
  -4   0   3    2.06    0.14   1
  -3   0   3 1220.35    8.96   1
  -2   0   3  473.01    4.20   1
  -1   0   3  314.84    6.23   1
   0   0   3 1459.00   12.09   1
   1   0   3 2311.56   21.12   1
   2   0   3   15.28    0.21   1
   3   0   3   36.06    0.44   1
   4   0   3  307.08    3.50   1
   5   0   3  167.78    2.00   1
   6   0   3  105.91    1.61   1
   7   0   3   85.95    1.40   1
 -10   1   3   43.37    1.04   1
  -9   1   3   18.63    0.52   1
  -8   1   3  115.54    1.45   1
  -7   1   3   60.85    1.24   1
  -6   1   3   64.79    0.67   1
  -5   1   3  322.41    2.69   1
  -4   1   3 1289.05   10.80   1
  -3   1   3 2334.76   19.18   1
  -2   1   3  105.45    0.76   1
  -1   1   3   52.53    0.42   1
   0   1   3 1657.12   20.11   1
   1   1   3   14.63    0.19   1
   2   1   3   60.70    0.74   1
   3   1   3  503.58    5.46   1
   4   1   3  652.12    7.29   1
   5   1   3   81.97    1.21   1
   6   1   3   16.38    0.73   1
 -10   2   3    1.21    0.32   1
  -9   2   3   25.47    0.61   1
  -8   2   3  123.83    1.39   1
  -7   2   3  241.49    2.54   1
  -6   2   3  135.67    1.57   1
  -5   2   3  769.62    6.09   1
  -4   2   3  784.54    5.09   1
  -3   2   3  161.97    1.10   1
  -2   2   3   71.95    0.59   1
  -1   2   3  292.08    2.51   1
   0   2   3  317.89    2.70   1
   1   2   3 1277.77   12.09   1
   2   2   3  474.01    4.57   1
   3   2   3  642.86    8.12   1
   4   2   3  114.27    1.60   1
   5   2   3   15.32    0.82   1
   6   2   3    1.50    0.32   1
 -10   3   3    0.46    0.26   1
  -9   3   3   62.32    0.97   1
  -8   3   3  412.38    4.46   1
  -7   3   3  653.56    5.72   1
  -6   3   3   20.21    0.23   1
  -5   3   3   64.71    0.56   1
  -4   3   3 1616.03   11.19   1
  -3   3   3  545.40    3.78   1
  -2   3   3  404.02    3.19   1
  -1   3   3  279.70    2.25   1
   0   3   3 1647.33   17.92   1
   1   3   3  999.96    9.45   1
   2   3   3   15.80    0.34   1
   3   3   3   31.59    0.63   1
   4   3   3  261.57    4.34   1
   5   3   3    0.78    0.38   1
 -10   4   3   45.69    0.95   1
  -9   4   3  181.86    2.17   1
  -8   4   3  131.20    1.56   1
  -7   4   3   13.15    0.31   1
  -6   4   3  220.95    2.04   1
  -5   4   3  128.78    1.02   1
  -4   4   3  149.91    1.02   1
  -3   4   3 1267.16    9.69   1
  -2   4   3  214.20    1.82   1
  -1   4   3  245.42    2.29   1
   0   4   3  470.62    4.45   1
   1   4   3   10.89    0.30   1
   2   4   3   69.08    1.00   1
   3   4   3  220.67    2.84   1
   4   4   3  120.41    2.19   1
   5   4   3   22.67    0.78   1
 -10   5   3   21.48    0.67   1
  -9   5   3    4.67    0.25   1
  -8   5   3   27.05    0.42   1
  -7   5   3  223.84    2.30   1
  -6   5   3  290.42    2.62   1
  -5   5   3  646.23    4.97   1
  -4   5   3  170.43    1.42   1
  -3   5   3  281.78    2.24   1
  -2   5   3  371.06    3.19   1
  -1   5   3  119.25    1.30   1
   0   5   3   80.20    1.11   1
   1   5   3  791.57    9.69   1
   2   5   3  116.00    1.58   1
   3   5   3   34.21    0.82   1
   4   5   3  113.83    2.12   1
 -10   6   3   14.74    0.59   1
  -9   6   3    1.52    0.26   1
  -8   6   3   12.00    0.33   1
  -7   6   3  649.00    6.46   1
  -6   6   3  589.19    5.44   1
  -5   6   3  109.94    1.20   1
  -4   6   3  241.48    2.28   1
  -3   6   3   65.31    0.70   1
  -2   6   3   27.36    0.48   1
  -1   6   3  624.09    7.58   1
   0   6   3  488.97    7.09   1
   1   6   3  222.12    3.54   1
   2   6   3   75.75    1.41   1
   3   6   3   16.38    0.63   1
 -10   7   3   28.19    0.77   1
  -9   7   3   91.60    1.64   1
  -8   7   3   32.38    0.60   1
  -7   7   3  110.61    1.42   1
  -6   7   3  794.06    8.05   1
  -5   7   3    8.92    0.22   1
  -4   7   3  164.17    1.60   1
  -3   7   3  407.23    5.05   1
  -2   7   3  363.13    4.49   1
  -1   7   3   71.43    1.04   1
   0   7   3  262.53    6.50   1
   1   7   3  158.18    2.62   1
   2   7   3    4.51    0.47   1
  -9   8   3    0.78    0.23   1
  -8   8   3  168.53    2.62   1
  -7   8   3   88.28    1.48   1
  -6   8   3    4.94    0.39   1
  -5   8   3  253.89    2.71   1
  -4   8   3  429.22    3.69   1
  -3   8   3  124.11    2.06   1
  -2   8   3   39.97    0.86   1
  -1   8   3    3.71    0.32   1
   0   8   3   96.15    1.73   1
   1   8   3   96.71    1.77   1
  -8   9   3   26.58    0.68   1
  -7   9   3  159.67    2.11   1
  -6   9   3  125.11    1.69   1
  -5   9   3   80.51    0.98   1
  -4   9   3  280.99    3.50   1
  -3   9   3   25.40    0.71   1
  -2   9   3   11.07    0.80   1
  -1   9   3   24.70    1.42   1
  -7  10   3  105.41    1.49   1
  -6  10   3   34.62    1.01   1
  -5  10   3    1.18    0.35   1
  -4  10   3   36.82    0.73   1
  -3  10   3  216.21    3.50   1
  -1 -10   4  170.38    4.21   1
   0 -10   4   36.56    1.30   1
   1 -10   4   18.28    0.88   1
   2 -10   4   40.31    1.34   1
   3 -10   4   58.67    1.72   1
   4 -10   4  208.55    5.01   1
   5 -10   4   65.78    1.95   1
  -3  -9   4   47.50    1.57   1
  -2  -9   4   16.04    0.68   1
  -1  -9   4   80.70    1.32   1
   0  -9   4  162.74    2.04   1
   1  -9   4   25.52    0.54   1
   2  -9   4  186.24    2.49   1
   3  -9   4  258.38    3.40   1
   4  -9   4   67.19    1.05   1
   5  -9   4   16.79    0.88   1
   6  -9   4    0.54    0.42   1
  -4  -8   4   20.50    1.03   1
  -3  -8   4   13.55    0.49   1
  -2  -8   4   97.51    1.31   1
  -1  -8   4  123.22    1.58   1
   0  -8   4  622.67    7.29   1
   1  -8   4  324.60    3.87   1
   2  -8   4   35.45    0.63   1
   3  -8   4   64.75    1.14   1
   4  -8   4  277.83    3.72   1
   5  -8   4   15.13    0.78   1
   6  -8   4    3.17    0.46   1
   7  -8   4  121.68    2.30   1
  -5  -7   4   28.22    1.19   1
  -4  -7   4  177.90    2.64   1
  -3  -7   4    4.77    0.32   1
  -2  -7   4  194.32    2.38   1
  -1  -7   4  937.94   10.89   1
   0  -7   4   17.96    0.35   1
   1  -7   4   10.42    0.27   1
   2  -7   4  141.13    1.89   1
   3  -7   4   31.78    0.56   1
   4  -7   4  186.38    3.01   1
   5  -7   4  214.35    3.50   1
   6  -7   4   53.15    0.89   1
   7  -7   4   46.54    1.11   1
  -6  -6   4  141.96    3.59   1
  -5  -6   4   45.73    0.76   1
  -4  -6   4  115.48    1.50   1
  -3  -6   4  558.71    6.54   1
  -2  -6   4    6.29    0.20   1
  -1  -6   4   12.61    0.24   1
   0  -6   4  657.18    6.70   1
   1  -6   4  362.59    3.73   1
   2  -6   4  246.02    2.25   1
   3  -6   4  158.83    1.62   1
   4  -6   4   58.23    0.95   1
   5  -6   4  100.59    1.43   1
   6  -6   4   75.66    1.94   1
   7  -6   4   36.04    0.87   1
  -7  -5   4   55.42    1.76   1
  -6  -5   4   67.43    1.34   1
  -5  -5   4  566.63    6.67   1
  -4  -5   4   22.67    0.44   1
  -3  -5   4   92.93    1.04   1
  -2  -5   4  224.66    2.15   1
  -1  -5   4  113.76    1.21   1
   0  -5   4  721.60   13.88   1
   1  -5   4 1932.75   28.02   1
   2  -5   4  296.71    2.95   1
   3  -5   4    5.95    0.38   1
   4  -5   4    1.76    0.13   1
   5  -5   4   97.41    1.26   1
   6  -5   4  100.21    1.24   1
   7  -5   4  119.61    1.74   1
  -8  -4   4   17.52    1.03   1
  -7  -4   4  187.44    3.10   1
  -6  -4   4  113.69    1.28   1
  -5  -4   4    1.42    0.12   1
  -4  -4   4  138.46    1.32   1
  -3  -4   4   69.88    0.72   1
  -2  -4   4  420.49    3.93   1
  -1  -4   4 1374.94   17.06   1
   0  -4   4  253.51    2.08   1
   1  -4   4  718.69    6.03   1
   2  -4   4  284.06    2.83   1
   3  -4   4   44.76    0.52   1
   4  -4   4    2.47    0.19   1
   5  -4   4  316.95    3.59   1
   6  -4   4  353.17    5.75   1
   7  -4   4   69.65    1.17   1
  -8  -3   4  166.74    4.13   1
  -7  -3   4   18.50    0.53   1
  -6  -3   4   27.23    0.42   1
  -5  -3   4   99.19    0.99   1
  -4  -3   4  411.75    3.50   1
  -3  -3   4 1218.78    9.68   1
  -2  -3   4    3.44    0.09   1
  -1  -3   4  147.31    2.14   1
   0  -3   4 1118.33   11.56   1
   1  -3   4    4.35    0.09   1
   2  -3   4   57.75    0.62   1
   3  -3   4  394.96    3.48   1
   4  -3   4  399.36    3.53   1
   5  -3   4  133.75    1.39   1
   6  -3   4   34.07    0.58   1
   7  -3   4   55.55    1.01   1
  -9  -2   4    6.16    0.61   1
  -8  -2   4  257.11    3.04   1
  -7  -2   4  242.81    2.95   1
  -6  -2   4   38.62    0.61   1
  -5  -2   4  554.61    4.70   1
  -4  -2   4  106.39    0.89   1
  -3  -2   4    5.92    0.24   1
  -2  -2   4  485.84    5.57   1
  -1  -2   4  237.92    2.90   1
   0  -2   4  749.90    7.13   1
   1  -2   4  558.54    4.10   1
   2  -2   4  214.06    1.77   1
   3  -2   4  386.89    3.42   1
   4  -2   4  232.94    2.03   1
   5  -2   4   41.61    0.52   1
   6  -2   4   14.58    0.38   1
   7  -2   4   39.52    0.81   1
  -9  -1   4   69.62    3.63   1
  -8  -1   4  548.90    6.23   1
  -7  -1   4  667.20   10.23   1
  -6  -1   4    2.05    0.12   1
  -5  -1   4   84.41    0.77   1
  -4  -1   4  584.38    6.49   1
  -3  -1   4   31.74    0.34   1
  -2  -1   4  209.11    2.18   1
  -1  -1   4 3005.53   90.91   1
   0  -1   4 1784.80   25.56   1
   1  -1   4  214.92    1.61   1
   2  -1   4    1.02    0.05   1
   3  -1   4  173.98    1.42   1
   4  -1   4  164.84    1.48   1
   5  -1   4   14.11    0.29   1
   6  -1   4   70.43    1.16   1
   7  -1   4   95.55    1.91   1
  -9   0   4  108.37    1.65   1
  -8   0   4  495.44    5.64   1
  -7   0   4   24.90    0.89   1
  -6   0   4    0.88    0.09   1
  -5   0   4   61.40    0.58   1
  -4   0   4  481.95    3.54   1
  -3   0   4 1023.19    8.54   1
  -2   0   4  285.07    2.65   1
  -1   0   4 1973.06   34.32   1
   0   0   4  700.17    5.39   1
   1   0   4    1.41    0.09   1
   2   0   4   63.54    0.56   1
   3   0   4   48.98    0.50   1
   4   0   4  352.36    3.41   1
   5   0   4  231.15    2.71   1
   6   0   4   19.22    1.09   1
 -10   1   4   81.76    1.92   1
  -9   1   4    3.08    0.19   1
  -8   1   4   22.64    0.43   1
  -7   1   4  246.72    2.50   1
  -6   1   4  266.81    2.53   1
  -5   1   4  416.78    3.78   1
  -4   1   4  243.13    1.83   1
  -3   1   4  727.94    6.06   1
  -2   1   4  167.73    1.46   1
  -1   1   4   49.87    0.42   1
   0   1   4  784.88    6.23   1
   1   1   4  487.56    4.54   1
   2   1   4  232.29    2.21   1
   3   1   4  236.19    4.13   1
   4   1   4   28.96    0.56   1
   5   1   4   86.24    1.64   1
   6   1   4   51.72    1.16   1
 -10   2   4    3.96    0.40   1
  -9   2   4   51.50    0.73   1
  -8   2   4  168.79    1.95   1
  -7   2   4  259.94    2.65   1
  -6   2   4  288.75    2.60   1
  -5   2   4  615.42    4.64   1
  -4   2   4  134.62    0.93   1
  -3   2   4  289.12    1.83   1
  -2   2   4  337.77    2.45   1
  -1   2   4  588.96    4.36   1
   0   2   4  473.44    4.40   1
   1   2   4 1739.63   21.11   1
   2   2   4  242.40    2.69   1
   3   2   4   28.35    0.54   1
   4   2   4    1.58    0.20   1
   5   2   4   72.38    1.45   1
 -10   3   4  150.23    2.13   1
  -9   3   4   52.85    0.63   1
  -8   3   4  102.33    1.07   1
  -7   3   4  268.15    2.59   1
  -6   3   4  197.51    1.62   1
  -5   3   4    1.03    0.09   1
  -4   3   4  220.98    1.69   1
  -3   3   4  272.66    1.97   1
  -2   3   4  108.00    0.89   1
  -1   3   4 1603.96   15.03   1
   0   3   4  665.63    7.19   1
   1   3   4  148.70    1.69   1
   2   3   4   84.11    1.21   1
   3   3   4   27.26    0.56   1
   4   3   4   27.82    0.78   1
   5   3   4  214.04    6.21   1
 -10   4   4   35.50    1.00   1
  -9   4   4   44.81    0.61   1
  -8   4   4  148.58    1.50   1
  -7   4   4   83.57    0.86   1
  -6   4   4   68.34    0.59   1
  -5   4   4  231.46    1.74   1
  -4   4   4  171.06    1.37   1
  -3   4   4  802.01    7.93   1
  -2   4   4  274.74    2.37   1
  -1   4   4   30.21    0.41   1
   0   4   4  450.19    4.76   1
   1   4   4   39.45    1.19   1
   2   4   4   28.87    0.56   1
   3   4   4  196.07    3.33   1
   4   4   4   52.64    1.19   1
 -10   5   4   10.73    0.53   1
  -9   5   4   33.31    0.50   1
  -8   5   4  556.55    6.07   1
  -7   5   4  299.26    2.75   1
  -6   5   4    1.66    0.09   1
  -5   5   4  268.54    2.13   1
  -4   5   4  411.58    3.38   1
  -3   5   4    3.09    0.11   1
  -2   5   4  221.21    2.38   1
  -1   5   4  116.44    1.54   1
   0   5   4  100.00    1.36   1
   1   5   4  410.53    5.08   1
   2   5   4   34.95    0.80   1
   3   5   4   24.38    0.77   1
 -10   6   4    6.17    0.51   1
  -9   6   4   73.08    0.88   1
  -8   6   4  534.03    4.85   1
  -7   6   4  480.45    3.95   1
  -6   6   4    3.67    0.23   1
  -5   6   4   59.34    0.67   1
  -4   6   4  460.30    4.27   1
  -3   6   4  169.90    1.66   1
  -2   6   4    2.91    0.19   1
  -1   6   4  837.84   10.34   1
   0   6   4  334.21    4.20   1
   1   6   4    5.98    0.34   1
   2   6   4   24.60    1.43   1
 -10   7   4    7.08    0.86   1
  -9   7   4  113.25    1.90   1
  -8   7   4  334.48    4.03   1
  -7   7   4   36.59    0.50   1
  -6   7   4    9.00    0.30   1
  -5   7   4   40.38    0.50   1
  -4   7   4   23.73    0.32   1
  -3   7   4  503.87    6.19   1
  -2   7   4  328.67    6.99   1
  -1   7   4   20.94    0.48   1
   0   7   4  101.54    1.77   1
   1   7   4   38.33    0.90   1
  -9   8   4    5.74    0.34   1
  -8   8   4   99.79    1.58   1
  -7   8   4  161.81    2.37   1
  -6   8   4    9.16    0.29   1
  -5   8   4  173.33    1.71   1
  -4   8   4  237.28    2.58   1
  -3   8   4    2.72    0.28   1
  -2   8   4   59.24    1.77   1
  -1   8   4   97.97    3.29   1
   0   8   4   54.94    1.37   1
  -8   9   4   21.51    0.58   1
  -7   9   4  130.56    1.70   1
  -6   9   4  213.88    2.33   1
  -5   9   4   24.99    0.94   1
  -4   9   4   16.35    0.52   1
  -3   9   4   12.22    0.58   1
  -2   9   4   28.31    0.77   1
  -6  10   4   54.54    1.15   1
  -5  10   4   34.68    0.67   1
  -1 -10   5   58.32    1.72   1
   0 -10   5   45.61    0.99   1
   1 -10   5   15.88    0.57   1
   2 -10   5  146.67    2.47   1
   3 -10   5  104.35    1.86   1
   4 -10   5   78.44    2.18   1
  -3  -9   5  155.96    3.86   1
  -2  -9   5   29.68    0.67   1
  -1  -9   5    1.56    0.20   1
   0  -9   5  262.53    8.54   1
   1  -9   5  203.45    3.29   1
   2  -9   5  123.96    2.45   1
   3  -9   5   71.53    1.33   1
   4  -9   5   14.29    0.54   1
   5  -9   5   27.69    1.15   1
  -4  -8   5   81.85    1.54   1
  -3  -8   5  170.17    2.52   1
  -2  -8   5  220.46    3.26   1
  -1  -8   5   52.53    0.91   1
   0  -8   5  120.19    1.79   1
   1  -8   5  310.46    6.12   1
   2  -8   5    8.95    0.40   1
   3  -8   5    3.90    0.27   1
   4  -8   5  251.60    4.02   1
   5  -8   5   61.06    1.20   1
   6  -8   5   88.67    1.76   1
  -5  -7   5   15.66    0.71   1
  -4  -7   5  261.12    3.75   1
  -3  -7   5  182.95    2.65   1
  -2  -7   5   52.79    0.99   1
  -1  -7   5  415.09    4.88   1
   0  -7   5   11.49    0.28   1
   1  -7   5   15.20    0.34   1
   2  -7   5  313.24    4.02   1
   3  -7   5  178.66    2.37   1
   4  -7   5  106.72    1.82   1
   5  -7   5  159.12    2.21   1
   6  -7   5   66.85    1.39   1
  -6  -6   5   57.04    1.72   1
  -5  -6   5   18.24    0.53   1
  -4  -6   5   70.50    1.18   1
  -3  -6   5  359.45    4.27   1
  -2  -6   5    4.71    0.18   1
  -1  -6   5   13.28    0.25   1
   0  -6   5 1434.28   14.66   1
   1  -6   5  101.14    1.24   1
   2  -6   5   51.49    0.54   1
   3  -6   5  371.27    5.13   1
   4  -6   5  301.06    3.97   1
   5  -6   5   35.85    0.67   1
   6  -6   5   29.82    0.63   1
  -7  -5   5  164.38    2.94   1
  -6  -5   5    0.57    0.27   1
  -5  -5   5   36.68    0.73   1
  -4  -5   5  175.04    2.13   1
  -3  -5   5    4.77    0.16   1
  -2  -5   5  351.87    3.31   1
  -1  -5   5 1328.11   43.64   1
   0  -5   5  710.97    6.41   1
   1  -5   5   56.49    0.56   1
   2  -5   5  170.02    1.51   1
   3  -5   5  156.63    2.19   1
   4  -5   5  582.46    6.12   1
   5  -5   5   41.65    0.63   1
   6  -5   5   46.09    0.83   1
   7  -5   5  143.43    2.63   1
  -8  -4   5   65.28    1.95   1
  -7  -4   5  102.73    1.84   1
  -6  -4   5   23.25    0.44   1
  -5  -4   5   16.49    0.29   1
  -4  -4   5  352.36    3.02   1
  -3  -4   5  803.99   10.58   1
  -2  -4   5  149.73    1.32   1
  -1  -4   5  798.65    8.55   1
   0  -4   5  229.11    2.09   1
   1  -4   5    1.92    0.07   1
   2  -4   5   46.68    0.58   1
   3  -4   5   89.32    0.95   1
   4  -4   5  313.68    3.57   1
   5  -4   5  258.10    2.99   1
   6  -4   5   94.95    1.44   1
   7  -4   5   23.55    0.80   1
  -8  -3   5   95.26    1.35   1
  -7  -3   5   53.08    0.77   1
  -6  -3   5    4.53    0.18   1
  -5  -3   5  171.15    1.62   1
  -4  -3   5  613.93    5.72   1
  -3  -3   5  965.58   11.54   1
  -2  -3   5    5.28    0.20   1
  -1  -3   5    2.28    0.14   1
   0  -3   5 1464.97   14.40   1
   1  -3   5   82.41    0.66   1
   2  -3   5    5.66    0.13   1
   3  -3   5  468.62    4.12   1
   4  -3   5  270.91    2.68   1
   5  -3   5   41.67    0.64   1
   6  -3   5   20.56    0.53   1
  -9  -2   5   66.38    1.29   1
  -8  -2   5    2.96    0.21   1
  -7  -2   5  174.91    1.88   1
  -6  -2   5  126.09    1.23   1
  -5  -2   5   81.66    0.75   1
  -4  -2   5  260.39    2.08   1
  -3  -2   5  292.08    2.54   1
  -2  -2   5  947.54   16.02   1
  -1  -2   5   34.02    0.67   1
   0  -2   5   76.86    0.57   1
   1  -2   5 1072.94    8.03   1
   2  -2   5  309.11    2.74   1
   3  -2   5   85.25    0.82   1
   4  -2   5    7.38    0.21   1
   5  -2   5   49.93    0.73   1
   6  -2   5  175.19    3.11   1
  -9  -1   5   85.70    1.26   1
  -8  -1   5   67.86    0.94   1
  -7  -1   5   87.20    1.00   1
  -6  -1   5   45.68    0.64   1
  -5  -1   5   45.18    0.42   1
  -4  -1   5  810.01   12.50   1
  -3  -1   5 2226.18   38.88   1
  -2  -1   5   40.38    0.59   1
  -1  -1   5  107.00    1.17   1
   0  -1   5  618.03    4.87   1
   1  -1   5  600.47    5.23   1
   2  -1   5   33.44    0.32   1
   3  -1   5    2.75    0.12   1
   4  -1   5  206.85    2.09   1
   5  -1   5  109.54    1.19   1
   6  -1   5  101.08    1.96   1
 -10   0   5  131.74    2.26   1
  -9   0   5   15.29    0.41   1
  -8   0   5   96.50    1.10   1
  -7   0   5   65.87    0.78   1
  -6   0   5    3.39    0.12   1
  -5   0   5  274.81    2.57   1
  -4   0   5  695.74    6.86   1
  -3   0   5  609.80    5.35   1
  -2   0   5  148.57    1.89   1
  -1   0   5  688.53    9.15   1
   0   0   5  460.01    3.52   1
   1   0   5   33.65    0.32   1
   2   0   5  100.30    0.90   1
   3   0   5  325.86    3.04   1
   4   0   5  159.33    1.81   1
   5   0   5   93.98    1.32   1
   6   0   5   22.11    1.11   1
 -10   1   5   39.68    0.84   1
  -9   1   5   20.77    0.46   1
  -8   1   5   39.69    0.55   1
  -7   1   5  614.43    5.58   1
  -6   1   5  142.23    1.53   1
  -5   1   5   16.26    0.27   1
  -4   1   5  425.80    3.21   1
  -3   1   5 1373.42   14.73   1
  -2   1   5  248.25    2.27   1
  -1   1   5    2.69    0.10   1
   0   1   5  929.43    7.37   1
   1   1   5  282.60    2.41   1
   2   1   5   37.42    0.43   1
   3   1   5  278.18    3.66   1
   4   1   5  277.92    3.64   1
   5   1   5   37.10    1.34   1
 -10   2   5    9.67    0.47   1
  -9   2   5   53.04    0.67   1
  -8   2   5  606.18    5.39   1
  -7   2   5  175.08    1.50   1
  -6   2   5    3.19    0.12   1
  -5   2   5   76.89    0.64   1
  -4   2   5  924.23    7.38   1
  -3   2   5   63.61    0.56   1
  -2   2   5   91.50    0.70   1
  -1   2   5 1515.46   11.97   1
   0   2   5  548.88    5.19   1
   1   2   5   20.65    0.34   1
   2   2   5   38.30    0.72   1
   3   2   5  106.61    1.51   1
   4   2   5  588.55   14.09   1
   5   2   5   30.98    1.26   1
 -10   3   5  131.69    1.74   1
  -9   3   5    4.85    0.19   1
  -8   3   5  102.10    1.01   1
  -7   3   5  428.67    3.83   1
  -6   3   5   45.01    0.46   1
  -5   3   5   16.70    0.20   1
  -4   3   5  301.83    2.30   1
  -3   3   5 1093.42    8.11   1
  -2   3   5  200.10    1.94   1
  -1   3   5  468.72    4.45   1
   0   3   5  324.22    3.55   1
   1   3   5   14.74    0.37   1
   2   3   5   40.97    0.70   1
   3   3   5  142.41    1.98   1
   4   3   5  102.76    2.75   1
 -10   4   5   73.03    1.08   1
  -9   4   5   81.86    0.99   1
  -8   4   5   56.47    0.66   1
  -7   4   5  157.88    1.55   1
  -6   4   5   35.17    0.34   1
  -5   4   5   28.07    0.30   1
  -4   4   5  429.73    3.26   1
  -3   4   5  927.10    8.85   1
  -2   4   5  124.32    1.14   1
  -1   4   5    6.95    0.19   1
   0   4   5  462.39    5.89   1
   1   4   5  176.69    2.37   1
   2   4   5    8.21    0.36   1
   3   4   5  126.40    3.25   1
 -10   5   5  171.09    2.20   1
  -9   5   5   93.07    1.11   1
  -8   5   5   19.48    0.34   1
  -7   5   5   13.33    0.24   1
  -6   5   5  103.50    0.98   1
  -5   5   5  328.04    2.67   1
  -4   5   5  341.87    2.97   1
  -3   5   5   64.51    0.71   1
  -2   5   5  266.12    2.90   1
  -1   5   5  134.62    1.82   1
   0   5   5    0.88    0.17   1
   1   5   5  231.81    3.09   1
   2   5   5  151.83    3.82   1
 -10   6   5  298.02    4.73   1
  -9   6   5    8.16    0.31   1
  -8   6   5    1.39    0.14   1
  -7   6   5  217.66    2.05   1
  -6   6   5  130.17    1.46   1
  -5   6   5    0.74    0.11   1
  -4   6   5  320.13    3.48   1
  -3   6   5  724.77    7.70   1
  -2   6   5    0.97    0.12   1
  -1   6   5    8.91    0.32   1
   0   6   5  238.75    3.17   1
   1   6   5   81.12    2.29   1
   2   6   5   72.63    2.18   1
  -9   7   5   98.74    1.78   1
  -8   7   5   76.15    1.53   1
  -7   7   5   26.34    0.44   1
  -6   7   5   16.97    0.30   1
  -5   7   5  120.16    1.19   1
  -4   7   5  131.82    1.34   1
  -3   7   5  187.95    2.08   1
  -2   7   5  120.20    1.63   1
  -1   7   5   16.29    0.53   1
   0   7   5  166.94    4.17   1
  -9   8   5   20.38    0.92   1
  -8   8   5   55.59    1.25   1
  -7   8   5  139.22    1.73   1
  -6   8   5   13.00    0.29   1
  -5   8   5    1.96    0.15   1
  -4   8   5  220.65    2.42   1
  -3   8   5  172.32    2.25   1
  -2   8   5   84.80    2.08   1
  -1   8   5   84.54    2.08   1
  -7   9   5  125.07    2.48   1
  -6   9   5    4.31    0.24   1
  -5   9   5    5.84    0.98   1
  -4   9   5  184.71    2.87   1
  -3   9   5  179.75    2.80   1
   0 -10   6  106.14    1.88   1
   1 -10   6   47.77    1.01   1
   2 -10   6   61.91    1.21   1
   3 -10   6   35.36    0.85   1
  -3  -9   6   13.86    0.57   1
  -2  -9   6    2.58    0.27   1
  -1  -9   6   93.03    2.70   1
   0  -9   6  416.54    5.82   1
   1  -9   6   45.17    0.93   1
   2  -9   6   33.57    0.78   1
   3  -9   6  131.15    2.24   1
   4  -9   6  182.91    3.02   1
  -4  -8   6   53.02    1.09   1
  -3  -8   6   73.30    1.36   1
  -2  -8   6  118.99    2.38   1
  -1  -8   6   74.85    1.21   1
   0  -8   6   37.47    0.71   1
   1  -8   6  188.28    3.02   1
   2  -8   6    5.92    0.38   1
   3  -8   6   12.55    0.48   1
   4  -8   6  456.43    7.30   1
   5  -8   6   67.39    1.10   1
  -5  -7   6   49.42    1.07   1
  -4  -7   6  251.03    3.62   1
  -3  -7   6  272.68    4.24   1
  -2  -7   6   15.23    0.42   1
  -1  -7   6   38.12    0.68   1
   0  -7   6  100.01    1.67   1
   1  -7   6   34.13    0.70   1
   2  -7   6  249.94    3.94   1
   3  -7   6  120.14    2.01   1
   4  -7   6   77.42    1.17   1
   5  -7   6  170.99    2.38   1
  -6  -6   6   64.20    1.30   1
  -5  -6   6   69.57    1.29   1
  -4  -6   6   78.12    1.24   1
  -3  -6   6  403.39    5.60   1
  -2  -6   6  340.41    3.55   1
  -1  -6   6   50.41    0.54   1
   0  -6   6   46.03    0.90   1
   1  -6   6  411.65    5.12   1
   2  -6   6   75.87    1.06   1
   3  -6   6  227.34    3.02   1
   4  -6   6  206.89    2.79   1
   5  -6   6   33.20    0.74   1
   6  -6   6    3.97    0.27   1
  -7  -5   6   66.63    1.35   1
  -6  -5   6   51.40    1.05   1
  -5  -5   6    7.18    0.36   1
  -4  -5   6  221.19    2.62   1
  -3  -5   6  443.83    4.61   1
  -2  -5   6  296.39    3.07   1
  -1  -5   6   17.58    0.23   1
   0  -5   6    8.06    0.60   1
   1  -5   6  511.22    5.51   1
   2  -5   6  313.84    3.81   1
   3  -5   6   33.07    0.58   1
   4  -5   6  231.95    3.09   1
   5  -5   6   69.47    1.09   1
   6  -5   6    0.86    0.21   1
  -8  -4   6   59.90    1.24   1
  -7  -4   6    7.72    0.52   1
  -6  -4   6   63.27    0.86   1
  -5  -4   6  135.26    1.44   1
  -4  -4   6  138.73    1.49   1
  -3  -4   6  621.31    5.79   1
  -2  -4   6  165.66    1.58   1
  -1  -4   6   72.31    0.74   1
   0  -4   6  157.21    1.50   1
   1  -4   6   81.92    0.69   1
   2  -4   6  223.75    2.50   1
   3  -4   6   74.32    1.09   1
   4  -4   6  146.60    2.02   1
   5  -4   6  182.76    2.51   1
   6  -4   6    5.39    0.31   1
  -8  -3   6   19.58    0.48   1
  -7  -3   6  105.55    1.35   1
  -6  -3   6   44.91    0.65   1
  -5  -3   6  327.45    3.31   1
  -4  -3   6  492.46    4.54   1
  -3  -3   6  190.78    3.11   1
  -2  -3   6  128.77    2.38   1
  -1  -3   6   34.94    0.54   1
   0  -3   6  508.01    5.20   1
   1  -3   6  182.78    1.48   1
   2  -3   6    0.86    0.09   1
   3  -3   6  282.79    3.46   1
   4  -3   6  376.02    4.92   1
   5  -3   6   66.04    1.06   1
   6  -3   6    3.44    0.35   1
  -9  -2   6   14.87    0.50   1
  -8  -2   6   27.40    0.52   1
  -7  -2   6   96.50    1.23   1
  -6  -2   6  265.87    2.70   1
  -5  -2   6  288.61    2.90   1
  -4  -2   6  558.48    7.52   1
  -3  -2   6   25.50    0.51   1
  -2  -2   6    4.44    0.46   1
  -1  -2   6  416.73    5.15   1
   0  -2   6  340.98    2.76   1
   1  -2   6  328.22    3.12   1
   2  -2   6   59.52    0.59   1
   3  -2   6   95.53    1.13   1
   4  -2   6  277.94    3.08   1
   5  -2   6   72.89    1.15   1
  -9  -1   6   18.45    0.48   1
  -8  -1   6  199.72    2.40   1
  -7  -1   6   28.46    0.49   1
  -6  -1   6  173.48    1.79   1
  -5  -1   6  360.70    3.28   1
  -4  -1   6  122.73    1.41   1
  -3  -1   6  271.88    8.38   1
  -2  -1   6   48.24    0.69   1
  -1  -1   6  282.63    3.07   1
   0  -1   6  672.01   11.06   1
   1  -1   6  232.26    3.39   1
   2  -1   6   13.28    0.20   1
   3  -1   6   17.42    0.37   1
   4  -1   6  346.04    4.28   1
   5  -1   6   99.75    1.79   1
 -10   0   6   95.18    3.32   1
  -9   0   6    8.06    0.34   1
  -8   0   6   63.80    0.89   1
  -7   0   6  204.42    2.12   1
  -6   0   6    0.97    0.12   1
  -5   0   6  206.38    1.91   1
  -4   0   6  820.70    8.04   1
  -3   0   6  429.87    5.32   1
  -2   0   6  362.90    4.93   1
  -1   0   6  149.52    1.28   1
   0   0   6   93.55    0.77   1
   1   0   6   36.30    0.37   1
   2   0   6  168.38    1.48   1
   3   0   6  186.53    2.38   1
   4   0   6   68.23    1.01   1
   5   0   6  124.18    3.21   1
 -10   1   6   46.41    0.88   1
  -9   1   6  163.75    3.25   1
  -8   1   6    3.08    0.19   1
  -7   1   6   32.51    0.45   1
  -6   1   6  525.93    4.29   1
  -5   1   6   62.81    0.57   1
  -4   1   6  466.52    3.52   1
  -3   1   6 1631.53   15.87   1
  -2   1   6  236.92    2.01   1
  -1   1   6  228.20    1.77   1
   0   1   6    5.93    0.13   1
   1   1   6  786.45    7.44   1
   2   1   6  202.22    2.25   1
   3   1   6   99.90    1.38   1
   4   1   6  168.29    2.21   1
 -10   2   6   22.21    0.46   1
  -9   2   6   23.31    0.40   1
  -8   2   6  215.70    2.18   1
  -7   2   6   31.60    0.38   1
  -6   2   6  118.57    1.03   1
  -5   2   6  490.66    3.70   1
  -4   2   6  273.52    2.22   1
  -3   2   6  221.63    1.83   1
  -2   2   6  159.15    1.39   1
  -1   2   6   38.06    0.40   1
   0   2   6    7.13    0.19   1
   1   2   6  408.74    4.40   1
   2   2   6  454.05    5.57   1
   3   2   6   29.29    0.59   1
   4   2   6   69.24    1.33   1
 -10   3   6  158.58    1.78   1
  -9   3   6   38.23    0.54   1
  -8   3   6   43.10    0.56   1
  -7   3   6  261.28    2.47   1
  -6   3   6   41.92    0.39   1
  -5   3   6   37.27    0.35   1
  -4   3   6  264.63    1.92   1
  -3   3   6  564.91    4.46   1
  -2   3   6  247.56    2.18   1
  -1   3   6   42.00    0.49   1
   0   3   6  117.22    1.35   1
   1   3   6   97.91    1.35   1
   2   3   6  132.42    1.79   1
   3   3   6   43.65    0.77   1
 -10   4   6    4.88    0.30   1
  -9   4   6   73.46    0.92   1
  -8   4   6   26.66    0.44   1
  -7   4   6   32.37    0.48   1
  -6   4   6  121.76    0.99   1
  -5   4   6  162.32    1.36   1
  -4   4   6  564.56    4.60   1
  -3   4   6  445.85    4.24   1
  -2   4   6   60.42    0.67   1
  -1   4   6    4.11    0.18   1
   0   4   6  189.71    2.14   1
   1   4   6  126.78    1.72   1
   2   4   6   16.82    0.61   1
 -10   5   6    9.09    0.34   1
  -9   5   6    8.23    0.31   1
  -8   5   6  150.08    1.67   1
  -7   5   6   81.83    0.86   1
  -6   5   6  224.42    2.11   1
  -5   5   6  643.70    5.21   1
  -4   5   6  198.19    2.19   1
  -3   5   6    2.11    0.12   1
  -2   5   6   21.20    0.38   1
  -1   5   6  229.37    2.91   1
   0   5   6   46.92    0.78   1
   1   5   6   63.27    1.25   1
   2   5   6  134.89    3.48   1
 -10   6   6    4.64    0.28   1
  -9   6   6    0.93    0.16   1
  -8   6   6  140.89    1.78   1
  -7   6   6  389.16    3.93   1
  -6   6   6   96.55    1.14   1
  -5   6   6   26.05    0.43   1
  -4   6   6   77.62    0.96   1
  -3   6   6  125.99    1.67   1
  -2   6   6    8.40    0.34   1
  -1   6   6   60.91    0.95   1
   0   6   6  407.63    5.09   1
   1   6   6   72.13    2.14   1
  -9   7   6   92.25    2.29   1
  -8   7   6   45.04    0.73   1
  -7   7   6    9.45    0.31   1
  -6   7   6   25.23    0.49   1
  -5   7   6  143.79    1.90   1
  -4   7   6  155.26    2.05   1
  -3   7   6   82.43    1.20   1
  -2   7   6  194.63    2.53   1
  -1   7   6   57.67    1.17   1
  -8   8   6    0.68    0.29   1
  -7   8   6   16.69    0.39   1
  -6   8   6  185.98    2.42   1
  -5   8   6  101.07    1.23   1
  -4   8   6  139.30    1.88   1
  -3   8   6  276.68    4.32   1
  -2   8   6   37.44    1.38   1
  -2  -9   7   15.53    0.55   1
  -1  -9   7   71.28    1.19   1
   0  -9   7   94.75    1.66   1
   1  -9   7   74.10    1.36   1
   2  -9   7   54.00    1.08   1
   3  -9   7  165.57    2.75   1
  -4  -8   7    3.57    0.29   1
  -3  -8   7  122.26    2.08   1
  -2  -8   7  172.57    5.04   1
  -1  -8   7   60.89    1.02   1
   0  -8   7   20.08    0.54   1
   1  -8   7  161.53    2.63   1
   2  -8   7  169.59    2.77   1
   3  -8   7    1.22    0.23   1
   4  -8   7   50.68    0.87   1
  -5  -7   7  141.15    2.39   1
  -4  -7   7  445.07    6.91   1
  -3  -7   7   47.00    0.83   1
  -2  -7   7   14.35    0.41   1
  -1  -7   7   70.66    1.12   1
   0  -7   7  359.76    5.58   1
   1  -7   7   21.33    0.54   1
   2  -7   7   56.42    1.07   1
   3  -7   7  236.98    3.16   1
   4  -7   7   38.22    0.70   1
   5  -7   7   44.68    0.82   1
  -6  -6   7  150.01    3.06   1
  -5  -6   7  321.81    5.08   1
  -4  -6   7  247.12    3.50   1
  -3  -6   7   19.84    0.37   1
  -2  -6   7    9.64    0.21   1
  -1  -6   7  120.99    1.39   1
   0  -6   7  270.98    3.40   1
   1  -6   7  323.29    3.57   1
   2  -6   7  134.03    1.83   1
   3  -6   7  184.99    2.50   1
   4  -6   7   31.96    0.62   1
   5  -6   7   10.23    0.42   1
  -7  -5   7  142.99    2.45   1
  -6  -5   7   51.21    1.04   1
  -5  -5   7   41.80    1.22   1
  -4  -5   7  218.32    2.58   1
  -3  -5   7   79.69    1.00   1
  -2  -5   7   45.66    0.60   1
  -1  -5   7  258.57    2.77   1
   0  -5   7  762.47   10.34   1
   1  -5   7  255.50    2.43   1
   2  -5   7   83.87    1.02   1
   3  -5   7    3.98    0.21   1
   4  -5   7   26.16    0.54   1
   5  -5   7   35.89    0.70   1
  -8  -4   7  114.56    2.03   1
  -7  -4   7   24.49    1.51   1
  -6  -4   7    1.48    0.22   1
  -5  -4   7  298.70    3.48   1
  -4  -4   7  222.25    2.60   1
  -3  -4   7  100.84    1.21   1
  -2  -4   7  191.31    2.39   1
  -1  -4   7  221.52    2.75   1
   0  -4   7  245.26    2.54   1
   1  -4   7    8.25    0.16   1
   2  -4   7   67.84    0.83   1
   3  -4   7  225.33    2.99   1
   4  -4   7   62.80    0.99   1
   5  -4   7   62.60    1.03   1
  -8  -3   7   10.19    0.39   1
  -7  -3   7  453.07    5.21   1
  -6  -3   7  137.26    1.46   1
  -5  -3   7   11.23    0.23   1
  -4  -3   7  423.65    4.85   1
  -3  -3   7  309.42    4.50   1
  -1  -3   7    2.68    0.25   1
   0  -3   7    8.48    0.17   1
   1  -3   7  381.37    3.48   1
   2  -3   7  339.07    3.28   1
   3  -3   7  181.68    2.04   1
   4  -3   7   83.86    1.26   1
   5  -3   7   34.43    0.69   1
  -9  -2   7   22.54    0.54   1
  -8  -2   7  208.74    2.69   1
  -7  -2   7  331.20    3.83   1
  -6  -2   7  271.07    2.76   1
  -5  -2   7    1.57    0.15   1
  -4  -2   7   97.49    1.27   1
  -2  -2   7    7.00    0.34   1
  -1  -2   7  200.87    2.78   1
   0  -2   7  520.26    4.37   1
   1  -2   7  230.31    2.46   1
   2  -2   7  226.96    2.44   1
   3  -2   7   90.38    1.23   1
   4  -2   7   31.76    0.99   1
   5  -2   7    9.36    0.50   1
  -9  -1   7   19.65    0.49   1
  -8  -1   7  247.49    2.92   1
  -7  -1   7  163.10    1.71   1
  -6  -1   7   33.95    0.44   1
  -5  -1   7  146.48    1.50   1
  -4  -1   7    1.42    0.11   1
  -3  -1   7  242.05    4.59   1
  -2  -1   7  868.07   11.69   1
  -1  -1   7  181.18    1.89   1
   0  -1   7  151.20    1.42   1
   1  -1   7  136.32    1.50   1
   2  -1   7   91.44    1.23   1
   3  -1   7   38.54    0.64   1
   4  -1   7   42.26    0.93   1
  -9   0   7    4.34    0.23   1
  -8   0   7   31.65    0.54   1
  -7   0   7  461.55    4.65   1
  -6   0   7    1.13    0.12   1
  -5   0   7   72.43    0.68   1
  -4   0   7 2030.38   37.79   1
  -3   0   7  177.37    2.50   1
  -2   0   7   50.77    0.84   1
  -1   0   7  187.54    1.96   1
   0   0   7  318.51    3.37   1
   1   0   7   58.45    0.72   1
   2   0   7   74.99    1.05   1
   3   0   7  197.04    2.52   1
   4   0   7   56.48    1.70   1
 -10   1   7    6.50    0.33   1
  -9   1   7   35.65    0.52   1
  -8   1   7   50.01    0.63   1
  -7   1   7   44.64    0.50   1
  -6   1   7  772.55    7.07   1
  -5   1   7  589.83    7.04   1
  -4   1   7  240.45    2.22   1
  -3   1   7    4.63    0.14   1
  -2   1   7  170.90    1.48   1
  -1   1   7  151.86    1.65   1
   0   1   7  808.45    8.46   1
   1   1   7  300.58    3.73   1
   2   1   7   57.33    0.87   1
   3   1   7   97.57    1.38   1
 -10   2   7   10.50    0.43   1
  -9   2   7   14.18    0.33   1
  -8   2   7  454.19    4.45   1
  -7   2   7  440.56    4.08   1
  -6   2   7   16.20    0.26   1
  -5   2   7  246.57    2.09   1
  -4   2   7  112.07    1.08   1
  -3   2   7    1.02    0.08   1
  -2   2   7   14.39    0.20   1
  -1   2   7  359.04    3.80   1
   0   2   7  672.31    7.05   1
   1   2   7  201.43    2.58   1
   2   2   7   40.18    0.70   1
   3   2   7    0.84    0.20   1
 -10   3   7   74.14    1.15   1
  -9   3   7   42.31    0.63   1
  -8   3   7   57.78    0.75   1
  -7   3   7  270.66    2.55   1
  -6   3   7    2.14    0.10   1
  -5   3   7   40.16    0.46   1
  -4   3   7  722.93    6.59   1
  -3   3   7  150.25    1.44   1
  -2   3   7   41.84    0.55   1
  -1   3   7  231.36    2.51   1
   0   3   7  189.43    2.43   1
   1   3   7   14.22    0.42   1
   2   3   7   18.66    0.50   1
 -10   4   7   11.32    0.44   1
  -9   4   7   12.88    0.35   1
  -8   4   7   18.49    0.38   1
  -7   4   7  169.18    1.63   1
  -6   4   7  494.41    4.46   1
  -5   4   7   62.01    0.62   1
  -4   4   7  112.35    1.11   1
  -3   4   7  382.09    3.63   1
  -2   4   7   64.63    0.93   1
  -1   4   7    1.74    0.20   1
   0   4   7   13.79    0.42   1
   1   4   7  191.90    2.64   1
 -10   5   7    4.92    0.29   1
  -9   5   7    0.58    0.16   1
  -8   5   7  404.76    4.66   1
  -7   5   7  459.81    4.62   1
  -6   5   7   51.61    0.60   1
  -5   5   7   29.25    0.52   1
  -4   5   7   33.54    0.57   1
  -3   5   7   78.50    1.11   1
  -2   5   7   54.50    0.85   1
  -1   5   7   67.27    1.02   1
   0   5   7   87.38    1.28   1
  -9   6   7   78.52    1.43   1
  -8   6   7  105.77    1.20   1
  -7   6   7  239.71    2.79   1
  -6   6   7   10.54    0.31   1
  -5   6   7    0.76    0.17   1
  -4   6   7   86.38    1.05   1
  -3   6   7  162.65    2.13   1
  -2   6   7  129.67    1.77   1
  -1   6   7   66.24    1.05   1
  -9   7   7    0.69    0.25   1
  -8   7   7   36.23    0.65   1
  -7   7   7  122.92    1.44   1
  -6   7   7   55.66    0.88   1
  -5   7   7   57.46    0.79   1
  -4   7   7  304.37    3.83   1
  -3   7   7   72.15    1.10   1
  -2   7   7    0.82    0.25   1
  -7   8   7  111.35    1.34   1
  -6   8   7  152.04    1.77   1
  -5   8   7  173.58    2.30   1
  -4   8   7   59.81    1.84   1
  -1  -9   8  112.75    1.93   1
   0  -9   8  355.74    5.58   1
   1  -9   8   77.77    1.43   1
  -3  -8   8  155.02    2.57   1
  -2  -8   8  129.86    2.17   1
  -1  -8   8   31.82    0.70   1
   0  -8   8  116.98    1.96   1
   1  -8   8   57.85    1.47   1
   2  -8   8    4.82    0.25   1
   3  -8   8   10.82    0.38   1
  -5  -7   8   10.61    0.82   1
  -4  -7   8   72.08    1.31   1
  -3  -7   8   76.31    1.61   1
  -2  -7   8   46.34    0.66   1
  -1  -7   8   21.11    0.51   1
   0  -7   8  171.09    1.99   1
   1  -7   8  143.62    1.95   1
   2  -7   8    5.16    0.31   1
   3  -7   8   99.56    1.44   1
  -6  -6   8  223.46    3.62   1
  -5  -6   8    9.86    0.46   1
  -4  -6   8   10.24    0.38   1
  -3  -6   8   78.61    1.13   1
  -2  -6   8  128.04    1.67   1
  -1  -6   8  207.86    2.63   1
   0  -6   8  221.32    2.79   1
   1  -6   8  292.62    3.80   1
   2  -6   8   28.57    0.52   1
   3  -6   8    6.83    0.31   1
   4  -6   8   62.35    1.00   1
  -7  -5   8  149.27    2.51   1
  -6  -5   8   52.69    1.04   1
  -5  -5   8   16.49    0.44   1
  -4  -5   8    0.80    0.11   1
  -3  -5   8  543.23    6.80   1
  -2  -5   8  211.56    2.84   1
  -1  -5   8   90.02    1.27   1
   0  -5   8  510.66    5.22   1
   1  -5   8   69.54    0.96   1
   2  -5   8   12.88    0.33   1
   3  -5   8    3.22    0.26   1
   4  -5   8  125.44    1.78   1
  -7  -4   8   36.24    0.85   1
  -6  -4   8   10.63    0.43   1
  -5  -4   8  205.55    2.44   1
  -4  -4   8  271.39    3.15   1
  -3  -4   8   91.55    1.18   1
  -2  -4   8  191.50    3.05   1
  -1  -4   8   32.07    0.39   1
   0  -4   8  103.85    1.12   1
   1  -4   8  133.90    1.73   1
   2  -4   8   16.29    0.46   1
   3  -4   8  167.89    2.28   1
   4  -4   8  116.16    1.67   1
  -8  -3   8   49.88    0.81   1
  -7  -3   8  164.92    2.14   1
  -6  -3   8  119.58    1.48   1
  -5  -3   8   30.47    0.45   1
  -4  -3   8  446.07    5.09   1
  -2  -3   8   48.15    1.07   1
  -1  -3   8  110.70    1.59   1
   0  -3   8  368.78    3.79   1
   1  -3   8  426.49    4.49   1
   2  -3   8  125.10    1.63   1
   3  -3   8   11.52    0.46   1
   4  -3   8   26.17    0.71   1
  -9  -2   8  158.93    2.11   1
  -8  -2   8  199.36    2.57   1
  -7  -2   8   25.03    0.46   1
  -6  -2   8   54.88    0.65   1
  -5  -2   8   50.80    0.65   1
  -3  -2   8  309.74    5.81   1
  -2  -2   8    1.95    0.23   1
  -1  -2   8  202.25    2.82   1
   0  -2   8 1188.20   14.15   1
   1  -2   8   76.80    0.90   1
   2  -2   8    7.88    0.29   1
   3  -2   8   53.70    1.07   1
   4  -2   8   36.79    0.86   1
  -9  -1   8   46.00    0.78   1
  -8  -1   8   96.78    1.25   1
  -7  -1   8   78.52    0.89   1
  -6  -1   8    4.41    0.38   1
  -5  -1   8  166.15    1.75   1
  -4  -1   8   94.08    1.95   1
  -3  -1   8  201.36    3.86   1
  -2  -1   8  834.32   11.19   1
  -1  -1   8   43.00    0.46   1
   0  -1   8   29.27    0.40   1
   1  -1   8  229.35    2.47   1
   2  -1   8   15.92    0.39   1
   3  -1   8   10.12    0.35   1
  -9   0   8    7.03    0.35   1
  -8   0   8   15.55    0.38   1
  -7   0   8  587.26    5.15   1
  -6   0   8  216.40    2.04   1
  -5   0   8   50.23    0.92   1
  -4   0   8  474.24    6.45   1
  -3   0   8  396.42    5.43   1
  -2   0   8    2.53    0.20   1
  -1   0   8  114.21    1.11   1
   0   0   8  258.61    2.77   1
   1   0   8  143.10    1.85   1
   2   0   8   19.38    0.45   1
   3   0   8   31.77    0.62   1
 -10   1   8    8.20    0.41   1
  -9   1   8   80.91    1.11   1
  -8   1   8  167.59    1.74   1
  -7   1   8  217.74    2.07   1
  -6   1   8  640.36    5.85   1
  -5   1   8    1.16    0.08   1
  -4   1   8  271.97    2.75   1
  -3   1   8  380.24    3.48   1
  -2   1   8  516.00    4.31   1
  -1   1   8   97.40    1.11   1
   0   1   8  247.47    2.67   1
   1   1   8  139.66    1.84   1
   2   1   8    7.64    0.35   1
 -10   2   8  101.10    1.46   1
  -9   2   8   13.14    0.41   1
  -8   2   8  197.32    2.13   1
  -7   2   8  481.43    4.45   1
  -6   2   8    2.31    0.14   1
  -5   2   8   11.00    0.25   1
  -4   2   8   27.90    0.38   1
  -3   2   8  396.86    3.64   1
  -2   2   8  577.58    6.04   1
  -1   2   8   53.77    0.69   1
   0   2   8  115.22    1.55   1
   1   2   8  149.67    1.98   1
   2   2   8    1.05    0.20   1
 -10   3   8   47.26    0.84   1
  -9   3   8  118.29    1.64   1
  -8   3   8   30.71    0.48   1
  -7   3   8   94.66    1.10   1
  -6   3   8   58.36    0.64   1
  -5   3   8   41.90    0.48   1
  -4   3   8  482.43    4.42   1
  -3   3   8  125.95    1.41   1
  -2   3   8    6.38    0.33   1
  -1   3   8  161.19    2.09   1
   0   3   8  177.46    2.31   1
   1   3   8   24.23    0.56   1
 -10   4   8   37.88    0.73   1
  -9   4   8   59.15    0.95   1
  -8   4   8   87.80    1.06   1
  -7   4   8   56.28    0.72   1
  -6   4   8  226.40    2.14   1
  -5   4   8   83.71    0.88   1
  -4   4   8   35.19    0.59   1
  -3   4   8  190.80    2.43   1
  -2   4   8   11.44    0.36   1
  -1   4   8    8.63    0.36   1
   0   4   8  217.34    2.82   1
  -9   5   8   88.17    1.30   1
  -8   5   8  209.38    2.58   1
  -7   5   8   64.35    1.02   1
  -6   5   8    4.89    0.21   1
  -5   5   8  107.24    1.45   1
  -4   5   8  223.95    2.46   1
  -3   5   8   43.24    0.71   1
  -2   5   8    3.76    0.26   1
  -1   5   8   82.07    1.23   1
  -9   6   8  104.46    1.80   1
  -8   6   8   16.69    0.61   1
  -7   6   8   42.39    0.63   1
  -6   6   8   86.66    1.23   1
  -5   6   8   41.26    0.70   1
  -4   6   8   47.64    0.79   1
  -3   6   8   74.76    1.13   1
  -2   6   8  152.50    2.68   1
  -7   7   8  235.43    3.01   1
  -6   7   8   93.51    1.34   1
  -5   7   8   15.12    0.45   1
  -4   7   8   31.52    0.79   1
  -2  -8   9  113.44    1.92   1
  -1  -8   9   37.52    0.78   1
   0  -8   9   13.78    0.47   1
   1  -8   9   22.13    0.59   1
  -4  -7   9  121.11    2.03   1
  -3  -7   9   81.99    1.42   1
  -2  -7   9   75.10    1.31   1
  -1  -7   9   55.60    1.99   1
   0  -7   9   10.75    0.52   1
   1  -7   9   86.07    1.50   1
   2  -7   9   91.32    1.59   1
  -5  -6   9   39.98    0.84   1
  -4  -6   9  224.33    3.54   1
  -3  -6   9  127.83    2.46   1
  -2  -6   9   29.22    0.47   1
  -1  -6   9  229.14    2.89   1
   0  -6   9   97.85    2.18   1
   1  -6   9    2.30    0.20   1
   2  -6   9   60.35    1.12   1
  -6  -5   9   12.48    0.47   1
  -5  -5   9   79.07    1.36   1
  -4  -5   9   67.52    0.87   1
  -3  -5   9  226.96    2.84   1
  -2  -5   9  276.40    3.43   1
  -1  -5   9   29.64    0.55   1
   0  -5   9   66.05    0.90   1
   1  -5   9   16.61    0.46   1
   2  -5   9   12.98    0.45   1
   3  -5   9  108.27    1.86   1
  -7  -4   9   92.49    1.62   1
  -6  -4   9   33.08    0.70   1
  -5  -4   9   63.19    0.83   1
  -4  -4   9  172.41    3.00   1
  -3  -4   9   66.54    1.03   1
  -2  -4   9  188.90    2.22   1
  -1  -4   9   65.48    0.92   1
   0  -4   9   13.13    0.29   1
   1  -4   9  247.51    3.12   1
   2  -4   9   31.83    0.70   1
   3  -4   9    0.39    0.21   1
  -8  -3   9   36.39    0.65   1
  -7  -3   9  136.49    2.26   1
  -6  -3   9  165.43    1.98   1
  -5  -3   9   20.15    0.34   1
  -3  -3   9  117.91    2.37   1
  -2  -3   9   54.65    1.22   1
  -1  -3   9  335.17    3.89   1
   0  -3   9  143.63    1.53   1
   1  -3   9   41.43    0.54   1
   2  -3   9   53.61    1.01   1
   3  -3   9    4.84    0.31   1
  -8  -2   9   32.64    0.61   1
  -7  -2   9  134.86    1.77   1
  -6  -2   9  125.39    1.51   1
  -5  -2   9   23.74    0.37   1
  -4  -2   9    1.15    0.27   1
  -3  -2   9  428.83    7.99   1
  -2  -2   9  378.16    7.08   1
  -1  -2   9   14.99    0.25   1
   0  -2   9  201.68    2.17   1
   1  -2   9   73.98    1.03   1
   2  -2   9    0.73    0.16   1
   3  -2   9   25.70    0.69   1
  -9  -1   9   45.40    0.77   1
  -8  -1   9  163.31    2.13   1
  -7  -1   9   39.20    0.46   1
  -6  -1   9   10.19    0.22   1
  -5  -1   9  182.85    3.59   1
  -4  -1   9  441.19    8.26   1
  -3  -1   9   30.25    0.62   1
  -2  -1   9  281.96    3.91   1
  -1  -1   9  156.97    1.49   1
   0  -1   9    0.55    0.16   1
   1  -1   9  114.77    1.52   1
   2  -1   9   52.38    0.83   1
  -9   0   9   93.92    1.37   1
  -8   0   9   72.81    0.99   1
  -7   0   9   24.57    0.34   1
  -6   0   9   14.92    0.25   1
  -5   0   9   29.75    0.84   1
  -4   0   9  561.08    7.63   1
  -3   0   9  308.93    4.28   1
  -2   0   9    0.78    0.09   1
  -1   0   9  174.21    1.90   1
   0   0   9   83.55    1.55   1
   1   0   9    0.83    0.17   1
   2   0   9   89.65    1.28   1
  -9   1   9   99.04    1.40   1
  -8   1   9  273.48    3.02   1
  -7   1   9    0.96    0.10   1
  -6   1   9    7.16    0.24   1
  -5   1   9  262.99    3.07   1
  -4   1   9  228.91    2.35   1
  -3   1   9  245.30    2.28   1
  -2   1   9  121.71    1.19   1
  -1   1   9    8.95    0.25   1
   0   1   9   67.90    1.06   1
   1   1   9   48.48    0.79   1
  -9   2   9   86.88    1.26   1
  -8   2   9   89.93    1.07   1
  -7   2   9   57.67    0.65   1
  -6   2   9    1.35    0.11   1
  -5   2   9  109.30    1.19   1
  -4   2   9  351.59    3.24   1
  -3   2   9   59.41    0.58   1
  -2   2   9  155.62    1.72   1
  -1   2   9  101.18    1.38   1
   0   2   9   17.40    0.44   1
   1   2   9   68.20    1.05   1
  -9   3   9   17.24    0.46   1
  -8   3   9   49.48    0.79   1
  -7   3   9   86.53    1.17   1
  -6   3   9   85.99    0.89   1
  -5   3   9   11.39    0.32   1
  -4   3   9  111.68    1.12   1
  -3   3   9  213.76    2.70   1
  -2   3   9  109.25    1.49   1
  -1   3   9  125.55    1.70   1
   0   3   9   21.13    0.51   1
  -9   4   9    1.12    0.20   1
  -8   4   9   31.01    0.73   1
  -7   4   9  135.57    1.37   1
  -6   4   9  134.36    1.49   1
  -5   4   9   58.45    0.84   1
  -4   4   9   10.89    0.29   1
  -3   4   9  194.06    2.49   1
  -2   4   9  184.19    2.39   1
  -1   4   9   12.57    0.52   1
  -8   5   9   34.48    0.64   1
  -7   5   9  189.15    2.44   1
  -6   5   9   79.71    1.15   1
  -5   5   9   34.37    0.62   1
  -4   5   9   48.71    0.79   1
  -3   5   9   41.35    0.73   1
  -2   5   9   93.30    1.67   1
  -7   6   9   36.64    0.68   1
  -6   6   9    5.10    0.46   1
  -5   6   9   26.01    0.54   1
  -4   6   9   85.71    1.57   1
  -3  -7  10  170.99    3.79   1
  -2  -7  10    2.14    0.27   1
  -1  -7  10    1.90    0.20   1
   0  -7  10   66.82    1.64   1
  -4  -6  10  165.18    3.63   1
  -3  -6  10   66.74    1.57   1
  -2  -6  10    4.60    0.26   1
  -1  -6  10   31.74    0.88   1
   0  -6  10  250.04    4.80   1
   1  -6  10   55.88    1.04   1
  -6  -5  10   87.48    1.53   1
  -5  -5  10   10.17    0.54   1
  -4  -5  10   66.00    1.08   1
  -3  -5  10  192.83    4.13   1
  -2  -5  10  119.68    1.46   1
  -1  -5  10    8.03    0.28   1
   0  -5  10   64.23    0.95   1
   1  -5  10   59.84    1.08   1
  -6  -4  10    1.11    0.27   1
  -5  -4  10   46.53    0.81   1
  -4  -4  10  438.01    6.46   1
  -3  -4  10  192.01    5.09   1
  -2  -4  10   10.47    0.25   1
  -1  -4  10   54.39    0.89   1
   0  -4  10   15.67    0.32   1
   1  -4  10   16.43    0.65   1
  -7  -3  10   81.34    1.72   1
  -6  -3  10   22.95    1.82   1
  -5  -3  10  108.48    1.34   1
  -4  -3  10  252.49    4.86   1
  -3  -3  10  100.81    2.10   1
  -2  -3  10    1.07    0.27   1
  -1  -3  10  126.88    1.93   1
   0  -3  10   96.46    1.28   1
   1  -3  10   17.18    0.49   1
  -8  -2  10   49.65    0.96   1
  -7  -2  10  180.53    2.31   1
  -6  -2  10   49.58    0.69   1
  -5  -2  10    2.37    0.31   1
  -4  -2  10   91.82    1.95   1
  -3  -2  10  301.98    5.74   1
  -2  -2  10   94.88    1.99   1
  -1  -2  10    0.85    0.09   1
   0  -2  10  158.77    1.75   1
   1  -2  10  129.37    1.70   1
  -8  -1  10   38.34    0.65   1
  -7  -1  10   33.36    0.64   1
  -6  -1  10   14.02    0.29   1
  -5  -1  10   97.45    2.07   1
  -4  -1  10  440.99    8.26   1
  -3  -1  10   82.07    1.80   1
  -2  -1  10   19.09    0.29   1
  -1  -1  10  127.23    1.41   1
   0  -1  10   28.98    0.52   1
   1  -1  10   41.32    0.70   1
  -8   0  10   39.22    0.66   1
  -7   0  10  197.68    2.50   1
  -6   0  10  468.80    6.54   1
  -5   0  10   68.38    1.57   1
  -4   0  10   91.62    1.46   1
  -3   0  10  358.47    4.97   1
  -2   0  10    1.10    0.15   1
  -1   0  10    9.53    0.35   1
   0   0  10  124.85    7.88   1
  -9   1  10    9.55    0.37   1
  -8   1  10   22.57    0.46   1
  -7   1  10  336.55    5.03   1
  -6   1  10  141.98    1.74   1
  -5   1  10   75.48    0.86   1
  -4   1  10  115.59    1.25   1
  -3   1  10   50.64    0.56   1
  -2   1  10    1.45    0.18   1
  -1   1  10    1.10    0.17   1
   0   1  10  285.96    5.31   1
  -9   2  10   58.78    0.93   1
  -8   2  10   14.05    0.49   1
  -7   2  10   75.50    1.24   1
  -6   2  10   96.09    0.98   1
  -5   2  10   16.86    0.27   1
  -4   2  10  111.71    1.12   1
  -3   2  10   96.91    1.12   1
  -2   2  10   68.08    0.99   1
  -1   2  10  125.96    1.70   1
  -8   3  10   87.49    1.51   1
  -7   3  10   60.53    1.08   1
  -6   3  10    2.35    0.18   1
  -5   3  10   42.55    0.59   1
  -4   3  10  372.09    3.96   1
  -3   3  10  376.85    4.65   1
  -2   3  10    1.25    0.21   1
  -8   4  10   72.53    1.31   1
  -7   4  10  102.21    1.40   1
  -6   4  10   19.25    0.45   1
  -5   4  10  153.38    2.01   1
  -4   4  10  252.41    3.20   1
  -3   4  10   25.62    0.65   1
  -6   5  10   85.29    1.51   1
  -5   5  10    0.57    0.16   1
  -4  -5  11   63.33    1.03   1
  -3  -5  11  212.52    3.19   1
  -2  -5  11   62.85    1.03   1
  -1  -5  11    0.61    0.14   1
  -5  -4  11  209.12    3.14   1
  -4  -4  11   80.96    1.30   1
  -3  -4  11   74.69    1.64   1
  -2  -4  11    0.91    0.11   1
  -1  -4  11   14.74    0.36   1
  -6  -3  11  131.20    2.03   1
  -5  -3  11   28.80    0.92   1
  -4  -3  11   24.29    0.80   1
  -3  -3  11   40.31    1.07   1
  -1  -3  11    3.07    0.42   1
   0  -3  11  218.83    4.74   1
  -7  -2  11   43.67    0.80   1
  -6  -2  11   93.89    1.46   1
  -5  -2  11    4.74    0.38   1
  -4  -2  11   24.97    0.80   1
  -3  -2  11  167.55    3.33   1
  -2  -2  11  137.44    2.03   1
  -1  -2  11   10.96    0.63   1
  -7  -1  11   30.31    0.61   1
  -6  -1  11   56.98    1.26   1
  -5  -1  11  162.46    3.29   1
  -4  -1  11  113.01    2.37   1
  -3  -1  11   45.59    1.15   1
  -2  -1  11   34.18    0.85   1
  -1  -1  11  102.76    2.31   1
  -7   0  11  221.93    3.35   1
  -6   0  11  133.85    2.03   1
  -5   0  11   82.26    1.87   1
  -4   0  11    1.75    0.23   1
  -3   0  11   14.26    0.51   1
  -2   0  11   48.10    0.75   1
  -1   0  11   35.78    0.77   1
  -7   1  11  173.63    2.65   1
  -6   1  11   28.51    0.53   1
  -5   1  11    3.41    0.41   1
  -4   1  11   22.91    0.37   1
  -3   1  11   12.07    0.32   1
  -2   1  11  102.68    1.70   1
  -7   2  11    6.43    0.42   1
  -6   2  11  142.74    2.76   1
  -5   2  11   50.55    0.74   1
  -4   2  11   19.27    0.53   1
  -3   2  11  177.38    3.90   1
  -6   3  11  124.87    2.79   1
  -5   3  11  144.98    3.21   1
   0   0   0    0.00    0.00   1
;
_shelx_hkl_checksum     19390
_shelx_res_file
;
TITL lamia_i44bis_0m in P -1
    shelx.res
    created by SHELXL-2016/6 at 16:19:32 on 17-Mar-2018
CELL  0.71073   7.7820   8.1850   8.8110   96.785  113.856  109.140
ZERR     2.00   0.0050   0.0050   0.0050    0.005    0.005    0.005
LATT   1
SFAC  C    H    N    O    NI
UNIT  14 22 4 10 1
MERG   2
OMIT     0   0   1
OMIT     0   1   0
OMIT   -11   1   2
OMIT     2  -1   1
DFIX  0.850 0.010 H1 O1
DFIX  0.850 0.010 H1W O1W
DFIX  0.850 0.010 O1W H2W
DFIX  1.390 0.020 H2W H1W
SHEL 50  0.73
EQIV $2 -x+2, -y+1, -z+2
HTAB O1W O3_$2
HTAB O1W N2_$2
HTAB O1W O4
EQIV $3 -x+1, -y, -z+2
HTAB O1 O2_$3
HTAB O1 N2_$3
EQIV $4 x-1, y, z
HTAB C2 O3_$4
HTAB C3 O1W
EQIV $1 -x+1, -y+1, -z+2
HTAB C8 O1_$1
HTAB C8 O4_$1
EQIV $5 -x+1, -y, -z+1
HTAB C5 O2_$5
FMAP   2
PLAN    5
ACTA    58.20
HTAB    2.00000
L.S.   8
WGHT    0.024100    0.183100
FVAR       1.00033
NI1   5    0.500000    0.500000    1.000000    10.50000    0.01337    0.00887 =
         0.00873    0.00257    0.00533    0.00453
O1W   4    0.761189    0.497460    0.988272    11.00000    0.01601    0.01342 =
         0.01749    0.00410    0.00851    0.00639
AFIX   2
H2W   2    0.870472    0.591204    1.051411    11.00000   -1.50000
H1W   2    0.786624    0.405989    1.002287    11.00000   -1.50000
AFIX   0
O1    4    0.363689    0.221396    0.924595    11.00000    0.02214    0.00987 =
         0.01286    0.00269    0.00917    0.00338
AFIX   2
H1    2   10.312500   10.167500   10.978800    11.00000   -1.50000
AFIX   0
O3    4    0.888406    0.182152    0.808986    11.00000    0.02541    0.02027 =
         0.02139    0.00933    0.01396    0.00545
O4    4    0.813946    0.182429    1.022193    11.00000    0.03937    0.02009 =
         0.02423    0.00735    0.02096    0.01691
O2    4    0.771918   -0.067983    0.867957    11.00000    0.04011    0.01205 =
         0.02897    0.00376    0.02319    0.00600
N1    3    0.365033    0.491276    0.737090    11.00000    0.01500    0.01235 =
         0.01085    0.00355    0.00621    0.00577
N2    3    0.824831    0.099225    0.899826    11.00000    0.01478    0.01432 =
         0.01567    0.00416    0.00694    0.00548
C2    1    0.261260    0.105898    0.750006    11.00000    0.02662    0.01063 =
         0.01485    0.00063    0.00884    0.00335
AFIX  23
H2B   2    0.116945    0.085303    0.694729    11.00000   -1.20000
H2A   2    0.268630   -0.009985    0.751371    11.00000   -1.20000
AFIX   0
C3    1    0.363726    0.193833    0.648423    11.00000    0.02406    0.01441 =
         0.01404    0.00257    0.00968    0.00967
AFIX  23
H3A   2    0.511646    0.232399    0.715211    11.00000   -1.20000
H3B   2    0.315989    0.104371    0.541208    11.00000   -1.20000
AFIX   0
C7    1    0.244327    0.646506    0.529203    11.00000    0.02135    0.01950 =
         0.01601    0.00904    0.00809    0.01031
AFIX  43
H7    2    0.220260    0.747353    0.506918    11.00000   -1.20000
AFIX   0
C6    1    0.202693    0.506895    0.395465    11.00000    0.01999    0.02479 =
         0.01156    0.00724    0.00649    0.00859
AFIX  43
H6    2    0.151499    0.513068    0.281920    11.00000   -1.20000
AFIX   0
C8    1    0.322539    0.632180    0.696608    11.00000    0.01861    0.01437 =
         0.01357    0.00456    0.00753    0.00763
AFIX  43
H8    2    0.346937    0.724381    0.785482    11.00000   -1.20000
AFIX   0
C4    1    0.321504    0.354080    0.605740    11.00000    0.01439    0.01387 =
         0.01213    0.00261    0.00695    0.00494
C5    1    0.238764    0.358363    0.434198    11.00000    0.01875    0.01975 =
         0.01111    0.00180    0.00665    0.00653
AFIX  43
H5    2    0.207867    0.261838    0.346021    11.00000   -1.20000
AFIX   0
HKLF 4
REM  lamia_i44bis_0m in P -1
REM R1 =  0.0182 for    2471 Fo > 4sig(Fo)  and  0.0182 for all    2478 data
REM    139 parameters refined using      4 restraints
END
WGHT      0.0235      0.1853
REM Instructions for potential hydrogen bonds
HTAB O1W O3_$2
HTAB O1W N2_$2
HTAB O1W O4
HTAB O1 O2_$3
HTAB O1 N2_$3
HTAB C2 O3_$4
HTAB C3 O1W
HTAB C8 O1_$1
HTAB C8 O4_$1
HTAB C5 O2_$5
REM Highest difference peak  0.417,  deepest hole -0.285,  1-sigma level  0.046
Q1    1   0.2830  0.3608  0.5246  11.00000  0.05    0.42
Q2    1   0.2905  0.6367  0.6138  11.00000  0.05    0.40
Q3    1   0.3357  0.2772  0.6252  11.00000  0.05    0.37
Q4    1   0.3121  0.1531  0.7002  11.00000  0.05    0.35
Q5    1   0.2098  0.5697  0.4617  11.00000  0.05    0.35
;
_shelx_res_checksum     20608
