# Supplementary material for: A strongly fluorescent NiII complex with 2-(2-hy­droxy­eth­yl)pyridine ligands: synthesis, characterization and theoretical analysis and comparison with a related polymeric CuII complex
Source: Acta Crystallogr E Crystallogr Commun. 2018 Jul 6;74(Pt 8):1042–8. doi: 10.1107/S2056989018009301 (PMC6072999; doi:10.1107/S2056989018009301)
Supplement: Supplementary file 2 [file e-74-01042-Isup3.hkl]

data_I                                                                          
_shelx_title ' lamia_i44bis_0m in P -1'                                         
_shelx_refln_list_code          4                                               
_shelx_F_calc_maximum       60.19                                               
_exptl_crystal_F_000       242.00                                               
_reflns_d_resolution_high  0.7302                                               
                                                                                
loop_                                                                           
 _space_group_symop_operation_xyz                                               
 'x, y, z'                                                                      
 '-x, -y, -z'                                                                   
                                                                                
_cell_length_a     7.7820                                                       
_cell_length_b     8.1850                                                       
_cell_length_c     8.8110                                                       
_cell_angle_alpha  96.785                                                       
_cell_angle_beta  113.856                                                       
_cell_angle_gamma 109.140                                                       
                                                                                
_shelx_F_squared_multiplier     1.000                                           
                                                                                
loop_                                                                           
 _refln_index_h                                                                 
 _refln_index_k                                                                 
 _refln_index_l                                                                 
 _refln_F_squared_calc                                                          
 _refln_F_squared_meas                                                          
 _refln_F_squared_sigma                                                         
 _refln_observed_status                                                         
   1   0   0        995.65       1001.23        10.02 o                         
   3   0   0        503.56        460.81         5.35 o                         
   4   0   0        269.43        271.56         2.54 o                         
   5   0   0         18.57         20.44         0.30 o                         
   6   0   0        147.50        155.76         1.81 o                         
   7   0   0        443.88        433.94         5.62 o                         
   8   0   0        164.04        160.83         2.25 o                         
  -9   1   0         33.28         33.42         0.99 o                         
  -8   1   0        135.51        137.08         1.95 o                         
  -7   1   0        143.86        147.30         2.05 o                         
  -6   1   0         19.20         19.12         0.31 o                         
  -5   1   0        180.70        174.44         1.69 o                         
  -4   1   0        152.68        149.39         1.34 o                         
  -3   1   0         20.18         14.46         0.16 o                         
   1   1   0       1273.37       1310.79        12.45 o                         
   2   1   0        599.45        669.45         6.08 o                         
   3   1   0         66.05         63.12         0.59 o                         
   4   1   0        810.45        836.88         7.78 o                         
   5   1   0        143.89        141.19         1.40 o                         
   6   1   0        208.53        199.75         2.59 o                         
   7   1   0        260.21        260.71         3.47 o                         
   8   1   0         42.77         41.85         0.83 o                         
  -9   2   0          6.81          6.67         0.37 o                         
  -8   2   0         51.35         49.06         0.87 o                         
  -7   2   0        293.94        300.76         3.96 o                         
  -6   2   0         90.04         88.61         0.95 o                         
  -5   2   0          1.19          2.37         0.15 o                         
  -4   2   0       2257.04       2277.13        19.65 o                         
  -3   2   0       1856.98       1840.93        23.34 o                         
  -2   2   0        786.83        815.33         5.26 o                         
  -1   2   0        157.82        173.47         1.43 o                         
   0   2   0        714.81        723.34         6.70 o                         
   1   2   0        495.32        511.01         4.24 o                         
   2   2   0        795.31        752.40         8.66 o                         
   3   2   0        232.99        239.56         2.26 o                         
   4   2   0        440.96        429.84         4.01 o                         
   5   2   0        135.83        134.72         1.54 o                         
   6   2   0         14.39         15.04         0.44 o                         
   7   2   0         26.96         27.66         0.76 o                         
   8   2   0         47.95         50.81         1.13 o                         
  -9   3   0         95.68         91.72         1.49 o                         
  -8   3   0        200.69        193.67         4.38 o                         
  -7   3   0        153.24        151.29         1.69 o                         
  -6   3   0        368.15        367.46         2.91 o                         
  -5   3   0        245.71        240.91         2.17 o                         
  -4   3   0          1.40          1.62         0.14 o                         
  -3   3   0        453.13        472.08         5.04 o                         
  -2   3   0         20.96         20.48         0.26 o                         
  -1   3   0        460.48        497.56         4.82 o                         
   0   3   0       3395.06       3438.80        71.70 o                         
   1   3   0        120.26        113.87         0.98 o                         
   2   3   0        477.41        479.88         4.39 o                         
   3   3   0        940.66        952.65        17.17 o                         
   4   3   0          7.70          7.59         0.28 o                         
   5   3   0         28.27         25.55         0.61 o                         
   6   3   0         34.97         35.70         0.84 o                         
   7   3   0        230.41        231.66         3.70 o                         
  -9   4   0        131.02        127.99         1.94 o                         
  -8   4   0        160.07        157.45         2.28 o                         
  -7   4   0        405.43        404.93         4.24 o                         
  -6   4   0         37.59         39.41         0.60 o                         
  -5   4   0         31.25         37.38         0.41 o                         
  -4   4   0          4.19          1.83         0.19 o                         
  -3   4   0        770.20        817.87         8.75 o                         
  -2   4   0       3154.62       3259.53        36.38 o                         
  -1   4   0        201.94        188.91         1.50 o                         
   0   4   0        264.84        262.86         2.25 o                         
   1   4   0       1186.50       1182.54        10.90 o                         
   2   4   0         31.55         34.49         0.48 o                         
   3   4   0         24.75         24.15         0.38 o                         
   4   4   0         62.54         61.01         1.09 o                         
   5   4   0         68.29         69.75         1.30 o                         
   6   4   0        105.99        110.78         1.94 o                         
  -9   5   0        108.85        107.49         1.68 o                         
  -8   5   0        113.53        114.02         1.71 o                         
  -7   5   0         74.22         75.50         1.35 o                         
  -6   5   0         11.96         12.16         0.31 o                         
  -5   5   0         12.02         11.01         0.31 o                         
  -4   5   0       1269.40       1252.24        10.33 o                         
  -3   5   0        681.07        675.00         6.77 o                         
  -2   5   0          1.05          1.10         0.11 o                         
  -1   5   0        734.32        747.50         8.46 o                         
   0   5   0        421.27        421.22         4.27 o                         
   1   5   0         18.35         15.78         0.32 o                         
   2   5   0         25.02         26.69         0.41 o                         
   3   5   0        238.79        236.68         5.99 o                         
   4   5   0        326.36        336.01         5.20 o                         
   5   5   0         21.84         22.35         0.69 o                         
   6   5   0         31.88         29.67         0.85 o                         
  -9   6   0          0.53          0.11         0.24 o                         
  -8   6   0         92.77         92.57         2.09 o                         
  -7   6   0        234.17        227.61         4.88 o                         
  -6   6   0        296.45        296.01         4.51 o                         
  -5   6   0        254.41        267.00         2.88 o                         
  -4   6   0        104.77         99.69         0.93 o                         
  -3   6   0        153.34        146.95         1.96 o                         
  -2   6   0          0.98          1.13         0.13 o                         
  -1   6   0        120.27        115.92         1.31 o                         
   0   6   0        818.15        847.58        10.24 o                         
   1   6   0        249.79        253.94         2.68 o                         
   2   6   0        105.58         97.11         3.78 o                         
   3   6   0         75.90         75.22         1.38 o                         
   4   6   0         83.64         83.06         1.53 o                         
   5   6   0         23.93         23.70         0.76 o                         
  -9   7   0          3.38          2.75         0.35 o                         
  -8   7   0        166.92        156.95         2.76 o                         
  -7   7   0        636.49        633.82         9.55 o                         
  -6   7   0         51.75         51.01         1.22 o                         
  -5   7   0          0.94          1.11         0.10 o                         
  -4   7   0        171.23        186.47         1.93 o                         
  -3   7   0         98.51         99.78         0.88 o                         
  -2   7   0          0.94          1.02         0.14 o                         
  -1   7   0        195.36        202.63         2.29 o                         
   0   7   0       1833.79       1781.30        21.05 o                         
   1   7   0        345.65        330.33         4.81 o                         
   2   7   0        113.02        111.02         1.91 o                         
   3   7   0          7.64          6.22         0.45 o                         
   4   7   0         64.96         65.06         1.32 o                         
  -9   8   0         54.44         57.76         1.28 o                         
  -8   8   0        132.48        131.19         2.38 o                         
  -7   8   0         56.20         52.78         1.61 o                         
  -6   8   0         37.71         39.09         1.12 o                         
  -5   8   0         65.16         73.65         1.78 o                         
  -4   8   0        143.49        153.95         1.97 o                         
  -3   8   0         44.69         45.08         0.62 o                         
  -2   8   0        152.25        140.56         2.30 o                         
  -1   8   0        471.11        449.90         6.52 o                         
   0   8   0        243.08        229.40         3.64 o                         
   1   8   0         62.29         59.21         1.17 o                         
   2   8   0         16.10         15.61         0.60 o                         
   3   8   0          6.02          5.83         0.41 o                         
  -8   9   0         37.81         36.84         1.38 o                         
  -7   9   0        220.83        210.58         5.09 o                         
  -6   9   0         67.12         74.97         1.49 o                         
  -5   9   0          7.85          8.59         0.34 o                         
  -4   9   0        186.40        175.32         2.99 o                         
  -3   9   0        287.23        280.14         4.62 o                         
  -2   9   0          3.80          4.08         0.30 o                         
  -1   9   0         41.85         39.66         0.88 o                         
   0   9   0        139.18        131.61         2.21 o                         
   1   9   0         36.17         35.06         0.87 o                         
  -7  10   0         67.63         74.08         1.91 o                         
  -6  10   0         68.96         70.39         1.46 o                         
  -5  10   0         34.38         30.46         1.59 o                         
  -4  10   0         20.07         19.26         0.68 o                         
  -3  10   0         89.24         90.87         1.89 o                         
  -2  10   0         52.80         54.92         1.12 o                         
  -1  10   0         17.01         16.13         0.62 o                         
   0  10   0        188.05        181.30         6.31 o                         
  -5  11   0          8.38          7.88         0.52 o                         
  -4  11   0         20.30         18.78         0.72 o                         
  -3  11   0         66.70         68.05         2.03 o                         
   2 -11   1         16.78         16.24         0.66 o                         
   3 -11   1          2.25          2.85         0.37 o                         
   4 -11   1         39.62         39.02         0.94 o                         
   5 -11   1         33.35         35.14         0.95 o                         
   0 -10   1        167.50        163.39         2.72 o                         
   1 -10   1          1.86          2.35         0.31 o                         
   2 -10   1          0.70          0.65         0.25 o                         
   3 -10   1         88.22         79.43         1.47 o                         
   4 -10   1         75.88         77.27         1.70 o                         
   5 -10   1        111.43        113.19         2.08 o                         
   6 -10   1        124.03        130.36         2.37 o                         
   7 -10   1        138.01        153.14         2.73 o                         
  -2  -9   1         69.42         65.91         1.32 o                         
  -1  -9   1          3.74          3.51         0.33 o                         
   0  -9   1         58.73         55.84         2.10 o                         
   1  -9   1        205.26        192.48         2.76 o                         
   2  -9   1          1.63          1.03         0.24 o                         
   3  -9   1        120.14        121.71         2.16 o                         
   4  -9   1        492.66        499.15         9.13 o                         
   5  -9   1         87.01         84.92         1.62 o                         
   6  -9   1          7.71          8.06         0.73 o                         
   7  -9   1         35.95         41.31         1.45 o                         
   8  -9   1         58.57         57.48         1.80 o                         
  -3  -8   1          7.60          7.06         0.41 o                         
  -2  -8   1         92.90         89.55         1.62 o                         
  -1  -8   1        377.62        358.14         5.56 o                         
   0  -8   1        108.26         99.22         1.71 o                         
   1  -8   1        115.92        112.10         1.85 o                         
   2  -8   1        195.65        196.89         2.32 o                         
   3  -8   1         24.26         31.95         0.42 o                         
   4  -8   1        154.16        155.12         2.11 o                         
   5  -8   1        136.79        124.20         3.10 o                         
   6  -8   1         25.03         24.88         0.99 o                         
   7  -8   1         50.35         52.32         1.61 o                         
   8  -8   1        111.58        118.31         2.19 o                         
  -4  -7   1         32.04         30.38         0.81 o                         
  -3  -7   1        211.89        205.41         3.33 o                         
  -2  -7   1        629.70        617.60        11.82 o                         
  -1  -7   1        260.98        256.45         7.32 o                         
   0  -7   1        236.31        224.49         3.36 o                         
   1  -7   1         47.78         52.63         1.00 o                         
   2  -7   1          9.25         13.16         0.26 o                         
   3  -7   1          7.11          7.97         0.19 o                         
   4  -7   1        168.67        161.65         1.87 o                         
   5  -7   1        506.28        478.77         7.39 o                         
   6  -7   1        148.38        144.74         2.49 o                         
   7  -7   1        111.59        118.38         2.14 o                         
   8  -7   1         58.77         61.68         1.31 o                         
   9  -7   1          6.79          6.10         0.37 o                         
  -5  -6   1         21.57         22.26         0.70 o                         
  -4  -6   1        243.62        242.39         3.84 o                         
  -3  -6   1        186.27        181.43         2.92 o                         
  -2  -6   1        306.79        304.89         3.70 o                         
  -1  -6   1        205.80        213.89         2.24 o                         
   0  -6   1        145.55        159.10         1.54 o                         
   1  -6   1         23.39         16.86         0.46 o                         
   2  -6   1          6.72          9.73         0.17 o                         
   3  -6   1        531.82        551.05         4.90 o                         
   4  -6   1        597.36        601.40         5.89 o                         
   5  -6   1        316.48        312.98         3.89 o                         
   6  -6   1        172.58        172.90         2.32 o                         
   7  -6   1         10.89         11.18         0.51 o                         
   8  -6   1         48.35         46.41         0.88 o                         
   9  -6   1         18.91         21.37         0.63 o                         
  -6  -5   1        136.71        136.59         2.33 o                         
  -5  -5   1        127.97        128.64         2.17 o                         
  -4  -5   1        118.13        120.34         2.02 o                         
  -3  -5   1        186.35        185.88         2.23 o                         
  -2  -5   1         65.61         62.43         0.65 o                         
  -1  -5   1         38.07         33.50         0.38 o                         
   0  -5   1        269.06        279.65         2.40 o                         
   1  -5   1       1649.04       1654.19        22.91 o                         
   2  -5   1        189.32        170.21         1.43 o                         
   3  -5   1         30.38         25.74         0.29 o                         
   4  -5   1       1018.13       1020.36        10.80 o                         
   5  -5   1         28.53         28.19         0.47 o                         
   6  -5   1          1.04          1.08         0.28 o                         
   7  -5   1        342.06        353.50         4.78 o                         
   8  -5   1        176.90        180.33         2.58 o                         
   9  -5   1         10.88         10.17         0.50 o                         
  -7  -4   1         56.99         63.95         1.29 o                         
  -6  -4   1          8.04          6.63         0.49 o                         
  -5  -4   1        119.60        121.10         2.03 o                         
  -4  -4   1        334.41        353.56         4.32 o                         
  -3  -4   1         50.53         50.65         0.56 o                         
  -2  -4   1          1.77          3.44         0.13 o                         
  -1  -4   1        992.53        985.38         9.88 o                         
   0  -4   1       2824.26       2997.33        31.73 o                         
   1  -4   1        550.64        565.28         5.32 o                         
   2  -4   1        131.02        103.04         1.12 o                         
   3  -4   1         15.53         27.19         0.36 o                         
   4  -4   1         44.17         45.59         0.66 o                         
   5  -4   1        386.87        404.97         4.87 o                         
   6  -4   1        103.77        104.42         1.26 o                         
   7  -4   1        501.15        499.61         6.67 o                         
   8  -4   1        318.48        309.34         4.26 o                         
   9  -4   1         18.87         17.14         0.57 o                         
  -7  -3   1         16.60         18.31         0.63 o                         
  -6  -3   1          0.81          0.67         0.23 o                         
  -5  -3   1         49.52         52.95         0.78 o                         
  -4  -3   1        470.34        467.91         6.68 o                         
  -3  -3   1        629.67        628.49         6.35 o                         
  -2  -3   1        333.45        334.71         3.19 o                         
  -1  -3   1        187.33        173.97         1.62 o                         
   0  -3   1       3132.86       3265.91        72.38 o                         
   1  -3   1        165.78        189.19         1.58 o                         
   2  -3   1       1078.03       1150.16         9.34 o                         
   3  -3   1        519.18        489.93         5.22 o                         
   4  -3   1        604.69        627.88         5.67 o                         
   5  -3   1        365.41        364.72         3.38 o                         
   6  -3   1        359.89        346.88         3.29 o                         
   7  -3   1         99.42         98.27         1.94 o                         
   8  -3   1        106.58        110.24         1.69 o                         
   9  -3   1          0.83          0.95         0.27 o                         
  -8  -2   1         66.09         68.15         1.35 o                         
  -7  -2   1         13.11         13.71         0.46 o                         
  -6  -2   1         83.09         82.57         1.05 o                         
  -5  -2   1        179.69        176.38         1.91 o                         
  -4  -2   1        462.25        452.83         3.87 o                         
  -3  -2   1        630.20        633.77         7.56 o                         
  -2  -2   1        820.90        795.62         8.46 o                         
  -1  -2   1         89.44         97.63         0.72 o                         
   0  -2   1          9.46          9.96         0.17 o                         
   2  -2   1         12.85         10.86         0.15 o                         
   3  -2   1        270.23        235.07         2.51 o                         
   4  -2   1       2523.68       2490.35        23.70 o                         
   5  -2   1         50.38         53.09         0.77 o                         
   6  -2   1          1.76          2.01         0.24 o                         
   7  -2   1        211.93        211.92         2.86 o                         
   8  -2   1         45.21         43.03         0.85 o                         
   9  -2   1          5.84          6.02         0.36 o                         
  -8  -1   1        216.62        210.49         3.48 o                         
  -7  -1   1        181.11        180.74         2.47 o                         
  -6  -1   1         63.71         65.32         1.01 o                         
  -5  -1   1        124.12        122.25         1.10 o                         
  -4  -1   1         62.54         49.14         0.48 o                         
  -3  -1   1        258.99        250.06         2.04 o                         
  -2  -1   1       1170.43       1276.23         9.38 o                         
   0  -1   1        243.51        228.72         7.23 o                         
   1  -1   1         34.85         25.52         0.19 o                         
   3  -1   1         22.24         17.41         0.23 o                         
   4  -1   1         12.79         11.18         0.20 o                         
   5  -1   1        972.93        990.33        12.92 o                         
   6  -1   1         53.81         56.70         0.91 o                         
   7  -1   1          4.26          4.58         0.34 o                         
   8  -1   1        137.62        135.14         2.95 o                         
  -9   0   1        161.02        153.82         2.73 o                         
  -8   0   1         88.20         88.48         1.35 o                         
  -7   0   1        157.28        160.89         2.21 o                         
  -6   0   1        116.53        121.67         1.36 o                         
  -5   0   1         13.95         19.05         0.27 o                         
  -4   0   1         58.71         76.82         0.92 o                         
  -3   0   1       2090.61       2110.84        17.02 o                         
  -1   0   1        718.21        677.19        22.43 o                         
   1   0   1          3.14          2.49         0.08 o                         
   2   0   1       1041.18       1086.31         8.94 o                         
   3   0   1        863.53        855.81        10.36 o                         
   4   0   1        705.28        717.57         7.68 o                         
   5   0   1        211.48        217.95         2.86 o                         
   6   0   1        180.46        177.96         2.42 o                         
   7   0   1         51.27         50.81         0.93 o                         
   8   0   1         47.37         47.58         0.93 o                         
  -9   1   1         82.29         81.40         1.34 o                         
  -8   1   1        140.32        141.47         1.99 o                         
  -7   1   1         31.96         31.54         0.50 o                         
  -6   1   1         18.72         17.49         0.32 o                         
  -5   1   1        149.35        145.62         2.02 o                         
  -4   1   1        528.85        532.76         5.10 o                         
  -3   1   1        579.71        613.70         8.83 o                         
  -1   1   1        998.98       1020.19         8.53 o                         
   0   1   1       1105.37       1110.98         9.47 o                         
   1   1   1        770.83        767.18         7.60 o                         
   2   1   1        138.67        138.28         1.32 o                         
   3   1   1         35.46         36.80         0.41 o                         
   4   1   1        997.48        998.24         9.25 o                         
   5   1   1        294.18        288.73         3.22 o                         
   6   1   1         44.63         42.79         0.76 o                         
   7   1   1         42.36         44.43         0.87 o                         
   8   1   1         26.86         27.07         0.69 o                         
  -9   2   1         42.91         42.02         0.84 o                         
  -8   2   1        134.37        128.51         4.35 o                         
  -7   2   1         66.47         61.63         0.81 o                         
  -6   2   1        101.42        103.88         2.61 o                         
  -5   2   1        264.11        285.07         3.46 o                         
  -4   2   1       1130.82       1148.44        16.90 o                         
  -3   2   1       1358.12       1316.91        11.24 o                         
  -2   2   1        414.27        390.79         2.51 o                         
  -1   2   1        433.48        448.17         3.34 o                         
   0   2   1       2812.21       2522.57        55.99 o                         
   1   2   1        347.97        349.69         4.03 o                         
   2   2   1        314.32        301.77         5.23 o                         
   3   2   1         51.66         44.42         0.54 o                         
   4   2   1        343.89        335.28         3.43 o                         
   5   2   1        291.06        300.53         4.44 o                         
   6   2   1          1.31          1.39         0.26 o                         
   7   2   1         52.02         52.41         1.20 o                         
  -9   3   1         50.53         46.71         0.90 o                         
  -8   3   1        203.29        200.12         2.26 o                         
  -7   3   1        101.07        100.08         1.02 o                         
  -6   3   1          0.89          1.21         0.11 o                         
  -5   3   1        458.15        476.68         4.97 o                         
  -4   3   1        895.57        914.93         9.32 o                         
  -3   3   1        192.06        191.47         1.46 o                         
  -2   3   1         58.03         45.26         0.48 o                         
  -1   3   1        337.80        350.66         2.80 o                         
   0   3   1       3572.72       3774.89        55.65 o                         
   1   3   1        557.30        548.54         5.13 o                         
   2   3   1         46.22         60.34         1.07 o                         
   3   3   1        219.92        211.09         2.26 o                         
   4   3   1        152.73        156.88         1.98 o                         
   5   3   1         42.28         44.60         0.88 o                         
   6   3   1         93.25         93.11         1.68 o                         
   7   3   1        194.70        193.77         3.38 o                         
 -10   4   1         40.24         40.09         1.04 o                         
  -9   4   1         92.97         93.78         2.05 o                         
  -8   4   1         85.62         87.04         1.11 o                         
  -7   4   1         54.76         51.98         0.60 o                         
  -6   4   1         15.38         12.00         0.21 o                         
  -5   4   1         77.53         80.91         1.33 o                         
  -4   4   1        871.26        930.40         7.10 o                         
  -3   4   1        545.80        556.95         4.64 o                         
  -2   4   1        570.85        555.24         4.64 o                         
  -1   4   1        276.61        268.71         2.56 o                         
   0   4   1        240.76        256.21         2.44 o                         
   1   4   1        930.49        914.03         9.47 o                         
   2   4   1          1.01          0.91         0.17 o                         
   3   4   1         14.01         14.49         0.36 o                         
   4   4   1        315.60        316.73         4.64 o                         
   5   4   1        262.75        263.04         4.16 o                         
   6   4   1         62.45         68.06         1.84 o                         
 -10   5   1         11.88         14.33         0.68 o                         
  -9   5   1         74.19         71.39         2.37 o                         
  -8   5   1        198.19        186.93         5.24 o                         
  -7   5   1          9.63          9.73         0.24 o                         
  -6   5   1         41.01         43.45         0.55 o                         
  -5   5   1        254.31        257.39         2.44 o                         
  -4   5   1        554.85        573.17         4.74 o                         
  -3   5   1        598.45        598.48         4.94 o                         
  -2   5   1         75.42         59.28         0.48 o                         
  -1   5   1        437.32        440.80         4.67 o                         
   0   5   1        322.37        349.71         3.62 o                         
   1   5   1         23.06         22.72         0.73 o                         
   2   5   1         54.84         54.10         0.82 o                         
   3   5   1        124.36        124.71         2.00 o                         
   4   5   1        277.19        281.49         4.21 o                         
   5   5   1         61.94         64.80         1.30 o                         
  -9   6   1         38.14         36.15         1.04 o                         
  -8   6   1        148.38        152.36         2.53 o                         
  -7   6   1        202.92        201.06         3.20 o                         
  -6   6   1         33.46         33.23         0.57 o                         
  -5   6   1        146.56        144.88         1.26 o                         
  -4   6   1         65.26         65.37         0.65 o                         
  -3   6   1        234.87        242.00         2.06 o                         
  -2   6   1       1024.67       1028.39         9.93 o                         
  -1   6   1        190.18        184.61         2.02 o                         
   0   6   1         11.19         10.09         0.25 o                         
   1   6   1         74.25         74.45         1.27 o                         
   2   6   1        264.12        258.54         7.15 o                         
   3   6   1         89.54         86.43         1.50 o                         
   4   6   1         17.79         17.07         0.65 o                         
  -9   7   1        193.35        190.27         3.12 o                         
  -8   7   1         75.91         70.59         1.33 o                         
  -7   7   1        113.31        117.14         1.97 o                         
  -6   7   1         78.69         85.06         1.98 o                         
  -5   7   1          4.22          3.71         0.17 o                         
  -4   7   1        126.25        133.43         1.33 o                         
  -3   7   1        561.98        558.71         4.79 o                         
  -2   7   1        425.80        405.65         4.35 o                         
  -1   7   1        108.96        106.77         1.44 o                         
   0   7   1        110.14        101.06         1.63 o                         
   1   7   1         89.60         83.02         2.78 o                         
   2   7   1          0.69          0.32         0.26 o                         
   3   7   1         81.22         78.84         1.51 o                         
  -9   8   1         82.52         79.66         1.52 o                         
  -8   8   1        223.22        228.74         3.66 o                         
  -7   8   1          1.98          3.37         0.44 o                         
  -6   8   1         21.56         22.94         0.81 o                         
  -5   8   1        192.23        196.08         2.10 o                         
  -4   8   1         45.87         46.36         0.83 o                         
  -3   8   1        103.14        101.86         1.36 o                         
  -2   8   1        519.25        492.77         7.55 o                         
  -1   8   1        294.55        287.00         4.26 o                         
   0   8   1          3.38          3.51         0.83 o                         
   1   8   1          9.09          8.13         0.67 o                         
   2   8   1         96.36         93.81         1.81 o                         
  -8   9   1         73.29         74.25         1.91 o                         
  -7   9   1        155.68        155.39         3.44 o                         
  -6   9   1          0.68          0.56         0.19 o                         
  -5   9   1         18.15         20.70         0.70 o                         
  -4   9   1        316.81        327.44         5.09 o                         
  -3   9   1        278.62        268.06         4.23 o                         
  -2   9   1         16.26         15.73         0.52 o                         
  -1   9   1         20.66         18.05         1.47 o                         
   0   9   1        172.19        159.64         3.50 o                         
   1   9   1         51.50         51.99         1.19 o                         
  -7  10   1          6.36          5.82         0.31 o                         
  -6  10   1         28.46         26.71         0.77 o                         
  -5  10   1        136.09        144.07         2.44 o                         
  -4  10   1        222.37        230.12         3.70 o                         
  -3  10   1         42.13         41.59         1.08 o                         
  -2  10   1          2.16          1.95         0.38 o                         
  -1  10   1         46.33         43.73         1.07 o                         
   2 -11   2          5.37          5.30         0.39 o                         
   3 -11   2         17.26         16.73         0.72 o                         
   4 -11   2         94.19         92.53         2.95 o                         
  -1 -10   2         29.87         30.14         0.81 o                         
   0 -10   2          3.94          2.63         0.30 o                         
   1 -10   2          7.17          6.91         0.40 o                         
   2 -10   2         76.39         76.24         1.33 o                         
   3 -10   2        239.04        226.67         3.47 o                         
   4 -10   2         63.54         65.15         1.35 o                         
   5 -10   2        113.51        131.12         2.37 o                         
   6 -10   2        157.17        164.38         2.89 o                         
  -2  -9   2          2.89          2.32         0.31 o                         
  -1  -9   2         19.99         19.29         0.53 o                         
   0  -9   2        108.46        103.17         1.57 o                         
   1  -9   2        171.43        167.67         2.32 o                         
   2  -9   2         51.54         52.95         0.99 o                         
   3  -9   2        156.11        147.60         2.53 o                         
   4  -9   2        341.38        341.72         5.25 o                         
   5  -9   2         14.09         14.35         0.52 o                         
   6  -9   2          1.58          1.84         0.42 o                         
   7  -9   2         69.62         75.94         2.18 o                         
  -4  -8   2        140.46        134.87         2.33 o                         
  -3  -8   2         93.87         94.10         1.68 o                         
  -2  -8   2          5.99          5.70         0.35 o                         
  -1  -8   2        183.26        167.66         2.20 o                         
   0  -8   2        205.98        203.14         2.62 o                         
   1  -8   2          1.68          3.30         0.25 o                         
   2  -8   2        177.99        171.95         2.00 o                         
   3  -8   2        362.32        332.52         4.14 o                         
   4  -8   2        120.33        110.34         1.49 o                         
   5  -8   2          4.42          6.68         0.36 o                         
   6  -8   2         25.89         31.03         1.15 o                         
   7  -8   2        264.48        255.98         6.04 o                         
   8  -8   2        102.51        108.17         2.04 o                         
  -5  -7   2         40.01         39.62         0.96 o                         
  -4  -7   2        344.96        347.85         5.21 o                         
  -3  -7   2        235.20        232.33         6.90 o                         
  -2  -7   2        113.27        109.27         1.49 o                         
  -1  -7   2         10.69         11.20         0.33 o                         
   0  -7   2        129.91        129.51         1.58 o                         
   1  -7   2        170.71        175.88         2.02 o                         
   2  -7   2         52.92         50.32         0.68 o                         
   3  -7   2        222.90        193.58         2.03 o                         
   4  -7   2        289.07        290.28         3.39 o                         
   5  -7   2        231.14        243.93         3.68 o                         
   6  -7   2         29.77         32.16         1.56 o                         
   7  -7   2         34.66         38.75         0.93 o                         
   8  -7   2        118.71        123.31         1.88 o                         
  -6  -6   2          3.89          4.39         0.61 o                         
  -5  -6   2         47.49         47.25         0.96 o                         
  -4  -6   2        692.09        681.97         9.84 o                         
  -3  -6   2        120.44        119.40         1.56 o                         
  -2  -6   2         10.81         10.04         0.41 o                         
  -1  -6   2        393.88        388.06         3.70 o                         
   0  -6   2        367.81        360.05         3.28 o                         
   1  -6   2          2.12          1.57         0.17 o                         
   2  -6   2         32.90         33.93         0.38 o                         
   3  -6   2       1072.24       1094.86         9.41 o                         
   4  -6   2        614.22        620.00         7.06 o                         
   5  -6   2         14.04         16.04         0.37 o                         
   6  -6   2         90.56         93.83         2.53 o                         
   7  -6   2         36.42         34.99         0.71 o                         
   8  -6   2         26.22         24.41         0.64 o                         
  -6  -5   2        207.91        207.99         3.37 o                         
  -5  -5   2        127.13        128.99         2.04 o                         
  -4  -5   2          0.78          0.94         0.17 o                         
  -3  -5   2        236.10        242.68         2.94 o                         
  -2  -5   2        484.92        490.37         5.34 o                         
  -1  -5   2        154.39        159.18         1.55 o                         
   0  -5   2         46.94         41.01         0.39 o                         
   1  -5   2        452.39        434.75         3.90 o                         
   2  -5   2        523.00        540.14         8.26 o                         
   3  -5   2         41.60         42.43         0.38 o                         
   4  -5   2        437.60        435.95         3.92 o                         
   5  -5   2        380.72        382.19         4.72 o                         
   6  -5   2         87.05         85.95         1.69 o                         
   7  -5   2         44.65         44.83         0.82 o                         
   8  -5   2          0.59          0.68         0.24 o                         
  -7  -4   2        221.24        221.91         3.59 o                         
  -6  -4   2          0.62          1.15         0.32 o                         
  -5  -4   2         80.42         87.37         1.19 o                         
  -4  -4   2        368.40        367.04         4.38 o                         
  -3  -4   2         61.72         58.56         0.62 o                         
  -2  -4   2        221.41        225.07         1.98 o                         
  -1  -4   2        941.95        964.79        16.04 o                         
   0  -4   2        788.46        788.07         9.97 o                         
   1  -4   2          4.75         14.37         0.18 o                         
   2  -4   2         73.55         60.47         0.64 o                         
   3  -4   2        350.75        366.58         3.73 o                         
   4  -4   2        211.50        215.86         2.25 o                         
   5  -4   2        884.20        898.35         9.46 o                         
   6  -4   2        130.05        135.76         1.60 o                         
   7  -4   2         12.25         10.58         0.42 o                         
   8  -4   2         32.40         33.01         0.73 o                         
  -8  -3   2          0.56          1.21         0.30 o                         
  -7  -3   2         63.25         63.33         1.23 o                         
  -6  -3   2        187.39        191.33         2.38 o                         
  -5  -3   2         54.30         52.89         0.77 o                         
  -4  -3   2        361.06        358.02         3.34 o                         
  -3  -3   2        339.13        338.71         2.93 o                         
  -2  -3   2        457.77        458.58         3.99 o                         
  -1  -3   2       1029.69       1047.87        12.63 o                         
   0  -3   2        226.75        186.67         2.52 o                         
   1  -3   2          1.62          1.25         0.09 o                         
   2  -3   2         32.10         30.49         0.27 o                         
   3  -3   2       1387.59       1377.75        19.89 o                         
   4  -3   2        466.04        458.75         4.26 o                         
   5  -3   2         55.20         51.46         0.54 o                         
   6  -3   2        381.01        381.92         4.23 o                         
   7  -3   2         16.94         17.05         0.49 o                         
   8  -3   2          0.94          0.59         0.24 o                         
  -8  -2   2        141.48        144.93         2.43 o                         
  -7  -2   2         41.23         39.93         0.70 o                         
  -6  -2   2         16.62         13.32         0.32 o                         
  -5  -2   2        177.21        177.87         1.60 o                         
  -4  -2   2        884.06        947.71         7.69 o                         
  -3  -2   2       1596.82       1624.86        13.14 o                         
  -2  -2   2         37.38         22.88         0.21 o                         
  -1  -2   2         26.67         34.15         0.39 o                         
   0  -2   2        401.89        417.24         4.06 o                         
   1  -2   2       1512.83       1535.34        11.57 o                         
   2  -2   2        351.84        353.18         2.84 o                         
   3  -2   2        130.57        124.50         1.18 o                         
   4  -2   2       1367.33       1357.21        12.05 o                         
   5  -2   2        174.17        169.10         2.16 o                         
   6  -2   2          4.56          3.54         0.20 o                         
   7  -2   2        155.57        157.56         2.28 o                         
   8  -2   2         67.44         65.58         1.14 o                         
  -9  -1   2         12.74         13.35         0.64 o                         
  -8  -1   2        164.60        155.53         3.41 o                         
  -7  -1   2         62.68         65.48         0.85 o                         
  -6  -1   2        134.98        130.11         1.48 o                         
  -5  -1   2        679.92        688.43         5.91 o                         
  -4  -1   2       3622.39       3688.62        37.64 o                         
  -3  -1   2        124.04        122.39         0.96 o                         
  -2  -1   2       1196.03       1203.47         8.47 o                         
  -1  -1   2        993.98        985.58        12.65 o                         
   1  -1   2        330.77        355.69         2.65 o                         
   2  -1   2       1009.59        999.61        14.52 o                         
   3  -1   2       2180.98       2222.28        19.81 o                         
   4  -1   2         52.58         54.56         0.61 o                         
   5  -1   2         51.17         50.04         0.65 o                         
   6  -1   2         22.98         22.41         0.43 o                         
   7  -1   2         64.81         62.08         1.07 o                         
   8  -1   2        186.80        189.35         2.74 o                         
  -9   0   2         45.62         46.71         1.08 o                         
  -8   0   2         43.86         43.26         0.78 o                         
  -7   0   2        147.52        141.53         1.61 o                         
  -6   0   2         25.02         22.21         0.30 o                         
  -5   0   2         15.14         17.11         0.23 o                         
  -4   0   2       2050.57       2258.08        24.54 o                         
  -3   0   2       1744.99       1805.35        14.42 o                         
  -2   0   2         19.93         27.27         0.28 o                         
  -1   0   2        124.86        125.01         1.68 o                         
   1   0   2       1353.20       1418.99        15.34 o                         
   2   0   2          7.82          9.60         0.20 o                         
   3   0   2        836.81        857.19        10.47 o                         
   4   0   2        468.16        463.67         4.01 o                         
   5   0   2          3.89          4.93         0.23 o                         
   6   0   2        104.24        102.64         1.54 o                         
   7   0   2        147.30        146.31         2.15 o                         
  -9   1   2         12.29         11.71         0.63 o                         
  -8   1   2        254.15        247.61         3.26 o                         
  -7   1   2         62.62         60.97         0.80 o                         
  -6   1   2          1.63          3.67         0.31 o                         
  -5   1   2        202.09        219.68         1.95 o                         
  -4   1   2       2503.73       2529.02        21.33 o                         
  -3   1   2       1313.54       1315.27        12.53 o                         
  -2   1   2         58.58         67.18         0.43 o                         
  -1   1   2       1463.61       1433.93        14.73 o                         
   0   1   2        637.43        660.56         5.33 o                         
   1   1   2         25.31         25.72         0.29 o                         
   2   1   2        210.17        202.22         1.80 o                         
   3   1   2        198.13        197.06         1.77 o                         
   4   1   2        703.22        675.87         6.51 o                         
   5   1   2        191.38        184.05         2.18 o                         
   6   1   2         10.01         12.63         0.46 o                         
   7   1   2         48.08         50.64         1.16 o                         
 -10   2   2         66.99         67.52         1.42 o                         
  -9   2   2          3.55          3.09         0.62 o                         
  -8   2   2         18.77         19.11         0.41 o                         
  -7   2   2        144.01        146.65         1.84 o                         
  -6   2   2        315.54        315.68         2.50 o                         
  -5   2   2        621.98        613.03         6.14 o                         
  -4   2   2        239.97        229.11         1.70 o                         
  -3   2   2        784.93        757.75         4.92 o                         
  -2   2   2        942.70       1008.62         6.27 o                         
  -1   2   2        268.19        281.49         2.19 o                         
   0   2   2        122.64         93.64         0.84 o                         
   1   2   2          6.87          3.34         0.11 o                         
   2   2   2        695.68        682.28         6.46 o                         
   3   2   2        635.33        656.77         6.06 o                         
   4   2   2        117.30        120.67         1.54 o                         
   5   2   2        217.17        213.03         3.75 o                         
   6   2   2         61.10         57.79         1.23 o                         
   7   2   2          0.59          0.29         0.31 o                         
 -10   3   2         16.12         16.35         0.69 o                         
  -9   3   2          8.88          7.73         0.43 o                         
  -8   3   2         42.81         41.60         0.49 o                         
  -7   3   2        789.14        794.44         6.28 o                         
  -6   3   2        182.31        182.24         1.39 o                         
  -5   3   2         38.31         35.37         0.31 o                         
  -4   3   2        852.37        863.23         6.18 o                         
  -3   3   2        122.31        129.09         0.87 o                         
  -2   3   2        146.25        136.53         1.19 o                         
  -1   3   2        412.26        406.09         3.16 o                         
   0   3   2        600.67        586.79         6.36 o                         
   1   3   2        380.23        355.15         3.38 o                         
   2   3   2         32.02         33.32         0.40 o                         
   3   3   2        290.18        295.52         3.58 o                         
   4   3   2        219.32        217.86         2.80 o                         
   5   3   2         74.71         76.80         1.50 o                         
   6   3   2         57.62         60.46         1.31 o                         
 -10   4   2         24.48         22.61         0.90 o                         
  -9   4   2         64.15         64.04         1.09 o                         
  -8   4   2         77.72         74.61         1.10 o                         
  -7   4   2        131.60        131.69         1.32 o                         
  -6   4   2        327.58        339.28         2.73 o                         
  -5   4   2         31.91         35.51         0.33 o                         
  -4   4   2        290.88        279.09         2.00 o                         
  -3   4   2        546.12        560.21         4.29 o                         
  -2   4   2        224.86        251.24         1.97 o                         
  -1   4   2       1173.92       1157.77         9.77 o                         
   0   4   2        188.66        171.56         1.65 o                         
   1   4   2         12.61         10.26         0.31 o                         
   2   4   2        106.56        111.13         1.44 o                         
   3   4   2        108.91        112.64         1.52 o                         
   4   4   2        205.79        207.55         3.32 o                         
   5   4   2        102.21        103.06         1.82 o                         
 -10   5   2         54.20         54.84         1.69 o                         
  -9   5   2          2.72          2.49         0.25 o                         
  -8   5   2        148.55        144.83         1.80 o                         
  -7   5   2         66.00         65.11         0.75 o                         
  -6   5   2          1.71          2.11         0.13 o                         
  -5   5   2        380.69        383.47         2.97 o                         
  -4   5   2        831.97        822.21         6.25 o                         
  -3   5   2        999.80        998.90         7.77 o                         
  -2   5   2        145.51        145.22         1.10 o                         
  -1   5   2          1.57          1.71         0.16 o                         
   0   5   2        244.54        249.31         2.33 o                         
   1   5   2         76.39         75.22         1.58 o                         
   2   5   2         62.97         61.85         1.10 o                         
   3   5   2        241.26        246.81         3.88 o                         
   4   5   2        205.44        207.95         3.36 o                         
   5   5   2         41.55         42.59         1.19 o                         
 -10   6   2         45.04         44.11         1.01 o                         
  -9   6   2          0.58          0.85         0.27 o                         
  -8   6   2         73.59         75.26         1.02 o                         
  -7   6   2        230.50        233.81         2.97 o                         
  -6   6   2         22.34         24.47         0.36 o                         
  -5   6   2        360.29        357.11         3.66 o                         
  -4   6   2       2436.58       2452.84        20.53 o                         
  -3   6   2         65.87         66.35         0.64 o                         
  -2   6   2        127.66        122.75         1.38 o                         
  -1   6   2         55.03         54.12         0.68 o                         
   0   6   2        285.36        279.82         4.05 o                         
   1   6   2        174.57        173.84         3.91 o                         
   2   6   2        149.97        147.30         2.45 o                         
   3   6   2        231.06        232.01         3.70 o                         
   4   6   2         48.72         47.53         1.08 o                         
  -9   7   2         75.86         79.74         1.49 o                         
  -8   7   2         42.73         42.42         0.91 o                         
  -7   7   2         66.45         65.85         1.22 o                         
  -6   7   2        185.72        185.56         1.97 o                         
  -5   7   2         40.13         42.74         0.91 o                         
  -4   7   2        427.24        421.28         3.93 o                         
  -3   7   2        383.35        383.50         4.05 o                         
  -2   7   2         32.48         32.57         0.67 o                         
  -1   7   2         27.66         27.18         0.51 o                         
   0   7   2        464.76        452.82         6.88 o                         
   1   7   2        206.71        197.09         8.90 o                         
   2   7   2         16.97         16.19         0.63 o                         
   3   7   2         76.24         76.64         1.49 o                         
  -9   8   2          1.52          1.81         0.40 o                         
  -8   8   2        250.63        253.02         5.38 o                         
  -7   8   2         43.64         43.73         0.87 o                         
  -6   8   2         17.43         15.41         0.47 o                         
  -5   8   2        192.38        194.56         2.10 o                         
  -4   8   2        340.50        334.98         4.14 o                         
  -3   8   2        191.76        188.10         3.02 o                         
  -2   8   2        108.23        108.86         1.96 o                         
  -1   8   2         79.55         73.11         1.33 o                         
   0   8   2         50.86         46.28         2.44 o                         
   1   8   2         21.70         21.22         0.90 o                         
   2   8   2         56.27         56.31         1.21 o                         
  -8   9   2          1.07          1.12         0.36 o                         
  -7   9   2        165.34        166.14         2.57 o                         
  -6   9   2         61.47         65.09         0.98 o                         
  -5   9   2         68.88         71.23         0.88 o                         
  -4   9   2        360.11        358.75         5.57 o                         
  -3   9   2        137.94        134.54         2.28 o                         
  -2   9   2         24.90         23.57         0.68 o                         
  -1   9   2         28.24         27.30         2.18 o                         
   0   9   2         26.86         25.46         0.80 o                         
  -7  10   2        145.73        157.73         2.10 o                         
  -6  10   2        314.74        334.58         5.25 o                         
  -5  10   2         28.24         27.89         0.78 o                         
  -4  10   2          7.74          6.58         0.44 o                         
  -3  10   2         58.95         57.44         1.19 o                         
  -2  10   2         38.81         36.59         1.18 o                         
   2 -11   3         20.66         19.34         0.84 o                         
   3 -11   3        211.97        227.39         6.35 o                         
   4 -11   3        132.05        132.34         5.95 o                         
  -1 -10   3         30.32         29.77         0.93 o                         
   0 -10   3         80.42         76.22         1.41 o                         
   1 -10   3        110.03        106.13         1.82 o                         
   2 -10   3         19.01         19.59         0.60 o                         
   3 -10   3        120.75        126.97         2.01 o                         
   4 -10   3        172.04        177.41         5.21 o                         
   5 -10   3         15.28         15.35         0.64 o                         
   6 -10   3         20.58         23.07         0.74 o                         
  -3  -9   3         70.19         73.59         2.18 o                         
  -2  -9   3          2.10          1.98         0.24 o                         
  -1  -9   3         28.27         29.40         0.60 o                         
   0  -9   3        182.54        177.18         3.44 o                         
   1  -9   3        167.32        151.60         2.35 o                         
   2  -9   3         92.93         87.13         1.15 o                         
   3  -9   3         44.27         50.00         0.76 o                         
   4  -9   3        189.80        196.51         2.74 o                         
   5  -9   3         85.43         85.42         1.62 o                         
   7  -9   3         42.65         20.18         1.72 o                         
  -4  -8   3          4.01          5.22         0.52 o                         
  -3  -8   3         52.55         52.11         0.95 o                         
  -2  -8   3         30.90         31.10         0.54 o                         
  -1  -8   3          1.63          1.59         0.16 o                         
   0  -8   3        399.11        385.76         4.86 o                         
   1  -8   3        421.68        398.78         4.56 o                         
   2  -8   3         91.38         84.78         1.05 o                         
   3  -8   3         68.53         76.59         1.04 o                         
   4  -8   3         52.96         58.40         1.28 o                         
   5  -8   3         77.36         83.18         2.58 o                         
   6  -8   3         72.20         52.51         3.02 o                         
  -5  -7   3         61.75         61.28         1.25 o                         
  -4  -7   3        106.35        105.63         1.95 o                         
  -3  -7   3          9.70          7.99         0.32 o                         
  -2  -7   3        128.93        129.49         1.58 o                         
  -1  -7   3        162.32        162.20         2.27 o                         
   0  -7   3        140.08        131.10         1.57 o                         
   1  -7   3        545.63        515.25         5.67 o                         
   2  -7   3        109.37        111.50         1.41 o                         
   3  -7   3         12.36         16.55         0.28 o                         
   4  -7   3        141.73        147.75         4.56 o                         
   5  -7   3        199.02        203.75         4.03 o                         
   6  -7   3         61.41         63.47         1.34 o                         
   7  -7   3         28.97         29.79         0.67 o                         
   8  -7   3         91.66         93.55         1.51 o                         
  -6  -6   3        103.06        108.99         4.08 o                         
  -5  -6   3          1.90          2.18         0.25 o                         
  -4  -6   3        278.56        281.86         3.57 o                         
  -3  -6   3        551.04        556.18         6.84 o                         
  -2  -6   3         18.01         17.53         0.34 o                         
  -1  -6   3         92.47         84.56         1.99 o                         
   0  -6   3        546.89        543.23         5.37 o                         
   1  -6   3         37.35         38.97         0.46 o                         
   2  -6   3         60.62         63.06         0.75 o                         
   3  -6   3        720.28        744.86         6.76 o                         
   4  -6   3        584.07        573.88         7.82 o                         
   5  -6   3          0.90          1.51         0.22 o                         
   6  -6   3         12.13         13.11         0.45 o                         
   7  -6   3        149.40        151.31         2.20 o                         
   8  -6   3         43.17         43.09         0.84 o                         
  -7  -5   3         25.29         26.91         0.88 o                         
  -6  -5   3         19.91         20.61         0.58 o                         
  -5  -5   3        270.66        277.84         3.43 o                         
  -4  -5   3        122.46        131.51         2.10 o                         
  -3  -5   3        315.17        320.07         3.45 o                         
  -2  -5   3        123.37        111.39         1.08 o                         
  -1  -5   3        115.78        118.89         2.29 o                         
   0  -5   3        324.89        334.12         3.20 o                         
   1  -5   3        879.00        881.49        10.05 o                         
   2  -5   3        337.93        334.09         3.31 o                         
   3  -5   3        547.07        521.39         5.32 o                         
   4  -5   3        588.87        590.32         6.03 o                         
   5  -5   3          2.26          2.80         0.17 o                         
   6  -5   3        106.64         98.86         1.95 o                         
   7  -5   3        144.01        148.19         2.43 o                         
   8  -5   3        226.49        226.17         3.21 o                         
  -7  -4   3        261.42        265.66         3.93 o                         
  -6  -4   3          1.38          1.71         0.27 o                         
  -5  -4   3         20.56         22.06         0.45 o                         
  -4  -4   3        888.55        870.98        12.23 o                         
  -3  -4   3         76.44         80.97         0.76 o                         
  -2  -4   3          5.23          5.38         0.14 o                         
  -1  -4   3        379.40        337.57         3.13 o                         
   0  -4   3       1259.86       1240.22        15.48 o                         
   1  -4   3        559.32        573.10         5.33 o                         
   2  -4   3         73.91         68.67         0.73 o                         
   3  -4   3        622.27        621.42         6.70 o                         
   4  -4   3        343.88        356.85         3.90 o                         
   5  -4   3          0.94          0.94         0.15 o                         
   6  -4   3          7.92          8.43         0.29 o                         
   7  -4   3        113.14        120.88         1.76 o                         
   8  -4   3        406.91        405.53         5.53 o                         
  -8  -3   3         44.66         45.51         0.99 o                         
  -7  -3   3         41.94         42.15         0.84 o                         
  -6  -3   3        168.45        172.75         2.52 o                         
  -5  -3   3          6.60          6.26         0.34 o                         
  -4  -3   3        374.96        383.70         4.12 o                         
  -3  -3   3       1048.00       1097.45        10.17 o                         
  -2  -3   3         31.44         26.38         0.32 o                         
  -1  -3   3        564.82        575.94         5.35 o                         
   0  -3   3       1036.27       1001.00        10.74 o                         
   1  -3   3         64.35         68.70         0.65 o                         
   2  -3   3         28.03         28.16         0.32 o                         
   3  -3   3        724.75        702.55         6.11 o                         
   4  -3   3        569.94        573.21         6.66 o                         
   5  -3   3          4.33          4.71         0.14 o                         
   6  -3   3        110.33        111.34         1.64 o                         
   7  -3   3        178.42        179.48         2.49 o                         
   8  -3   3         10.68          9.17         0.50 o                         
  -8  -2   3         26.60         29.10         0.72 o                         
  -7  -2   3         60.64         58.45         1.07 o                         
  -6  -2   3        292.95        302.58         4.48 o                         
  -5  -2   3        633.94        656.87         7.15 o                         
  -4  -2   3        115.16        104.16         1.11 o                         
  -3  -2   3        917.70        907.50        14.10 o                         
  -2  -2   3         90.87         81.70         0.67 o                         
  -1  -2   3        620.13        718.58         9.07 o                         
   0  -2   3        953.35        936.45        11.89 o                         
   1  -2   3       2208.18       2306.04        42.99 o                         
   2  -2   3        364.86        381.10         3.11 o                         
   3  -2   3         26.85         20.42         0.24 o                         
   4  -2   3        648.42        643.95         5.07 o                         
   5  -2   3        399.47        390.91         3.36 o                         
   6  -2   3         15.50         13.80         0.35 o                         
   7  -2   3         23.35         26.53         0.63 o                         
   8  -2   3         74.58         73.36         1.27 o                         
  -9  -1   3          0.51          0.48         0.24 o                         
  -8  -1   3          2.15          1.16         0.23 o                         
  -7  -1   3        490.05        493.13         5.40 o                         
  -6  -1   3        674.49        681.05         7.33 o                         
  -5  -1   3        494.78        495.89         4.76 o                         
  -4  -1   3        228.48        212.54         1.97 o                         
  -3  -1   3        325.61        395.17         3.15 o                         
  -2  -1   3         22.58         18.56         0.21 o                         
  -1  -1   3        789.32        788.43        38.39 o                         
   1  -1   3       1405.03       1479.44        11.05 o                         
   2  -1   3        385.50        399.65         3.45 o                         
   3  -1   3        336.26        320.22         2.76 o                         
   4  -1   3          1.42          1.06         0.10 o                         
   5  -1   3         36.98         39.09         0.57 o                         
   6  -1   3        154.54        156.25         2.18 o                         
   7  -1   3         28.33         31.46         0.71 o                         
  -9   0   3         44.18         43.07         1.57 o                         
  -8   0   3         32.16         33.24         0.61 o                         
  -7   0   3        278.34        275.35         3.06 o                         
  -6   0   3        848.65        882.06         8.03 o                         
  -5   0   3          4.58          4.01         0.13 o                         
  -4   0   3          3.20          2.06         0.14 o                         
  -3   0   3       1228.63       1219.51         8.95 o                         
  -2   0   3        471.42        472.68         4.20 o                         
  -1   0   3        298.60        314.62         6.23 o                         
   0   0   3       1507.05       1458.00        12.08 o                         
   1   0   3       2245.61       2309.97        21.11 o                         
   2   0   3         17.27         15.27         0.21 o                         
   3   0   3         30.88         36.04         0.44 o                         
   4   0   3        314.38        306.87         3.50 o                         
   5   0   3        165.99        167.66         2.00 o                         
   6   0   3        100.45        105.84         1.61 o                         
   7   0   3         85.84         85.89         1.40 o                         
 -10   1   3         43.59         43.34         1.04 o                         
  -9   1   3         20.03         18.62         0.52 o                         
  -8   1   3        117.99        115.46         1.45 o                         
  -7   1   3         59.18         60.81         1.24 o                         
  -6   1   3         61.89         64.75         0.67 o                         
  -5   1   3        322.56        322.19         2.69 o                         
  -4   1   3       1342.23       1288.16        10.79 o                         
  -3   1   3       2313.16       2333.15        19.17 o                         
  -2   1   3        105.11        105.38         0.76 o                         
  -1   1   3         61.90         52.49         0.42 o                         
   0   1   3       1635.90       1655.98        20.10 o                         
   1   1   3         16.77         14.62         0.19 o                         
   2   1   3         70.08         60.66         0.74 o                         
   3   1   3        522.54        503.23         5.46 o                         
   4   1   3        657.61        651.67         7.28 o                         
   5   1   3         80.94         81.91         1.21 o                         
   6   1   3         19.41         16.37         0.73 o                         
 -10   2   3          0.80          1.21         0.32 o                         
  -9   2   3         26.89         25.45         0.61 o                         
  -8   2   3        128.58        123.74         1.39 o                         
  -7   2   3        254.37        241.32         2.54 o                         
  -6   2   3        141.55        135.58         1.57 o                         
  -5   2   3        766.14        769.09         6.09 o                         
  -4   2   3        773.52        784.00         5.09 o                         
  -3   2   3        169.86        161.86         1.10 o                         
  -2   2   3         79.31         71.90         0.59 o                         
  -1   2   3        236.29        291.88         2.51 o                         
   0   2   3        340.87        317.67         2.70 o                         
   1   2   3       1229.51       1276.89        12.08 o                         
   2   2   3        460.58        473.68         4.57 o                         
   3   2   3        632.66        642.42         8.11 o                         
   4   2   3        112.16        114.19         1.60 o                         
   5   2   3         14.74         15.31         0.82 o                         
   6   2   3          2.53          1.50         0.32 o                         
 -10   3   3          0.48          0.46         0.26 o                         
  -9   3   3         66.93         62.28         0.97 o                         
  -8   3   3        420.24        412.10         4.46 o                         
  -7   3   3        659.43        653.11         5.72 o                         
  -6   3   3         25.04         20.20         0.23 o                         
  -5   3   3         66.24         64.67         0.56 o                         
  -4   3   3       1516.63       1614.92        11.18 o                         
  -3   3   3        536.96        545.02         3.78 o                         
  -2   3   3        306.72        403.74         3.19 o                         
  -1   3   3        313.62        279.51         2.25 o                         
   0   3   3       1592.48       1646.20        17.91 o                         
   1   3   3        966.81        999.27         9.44 o                         
   2   3   3         15.16         15.79         0.34 o                         
   3   3   3         33.84         31.57         0.63 o                         
   4   3   3        258.91        261.39         4.34 o                         
   5   3   3          0.85          0.78         0.38 o                         
 -10   4   3         46.94         45.66         0.95 o                         
  -9   4   3        189.28        181.73         2.17 o                         
  -8   4   3        133.94        131.11         1.56 o                         
  -7   4   3         13.14         13.14         0.31 o                         
  -6   4   3        216.26        220.80         2.04 o                         
  -5   4   3        127.63        128.69         1.02 o                         
  -4   4   3        148.86        149.81         1.02 o                         
  -3   4   3       1266.71       1266.29         9.68 o                         
  -2   4   3        221.75        214.05         1.82 o                         
  -1   4   3        246.09        245.25         2.29 o                         
   0   4   3        467.35        470.30         4.45 o                         
   1   4   3         10.72         10.88         0.30 o                         
   2   4   3         69.18         69.03         1.00 o                         
   3   4   3        214.10        220.52         2.84 o                         
   4   4   3        115.32        120.33         2.19 o                         
   5   4   3         21.83         22.65         0.78 o                         
 -10   5   3         20.46         21.47         0.67 o                         
  -9   5   3          4.93          4.67         0.25 o                         
  -8   5   3         27.62         27.03         0.42 o                         
  -7   5   3        227.55        223.69         2.30 o                         
  -6   5   3        291.95        290.22         2.62 o                         
  -5   5   3        651.40        645.79         4.97 o                         
  -4   5   3        161.42        170.31         1.42 o                         
  -3   5   3        279.49        281.59         2.24 o                         
  -2   5   3        381.74        370.80         3.19 o                         
  -1   5   3        124.24        119.17         1.30 o                         
   0   5   3         84.02         80.14         1.11 o                         
   1   5   3        792.94        791.03         9.68 o                         
   2   5   3        118.37        115.92         1.58 o                         
   3   5   3         35.65         34.19         0.82 o                         
   4   5   3        111.27        113.75         2.12 o                         
 -10   6   3         13.79         14.73         0.59 o                         
  -9   6   3          1.54          1.52         0.26 o                         
  -8   6   3         12.93         11.99         0.33 o                         
  -7   6   3        643.06        648.55         6.46 o                         
  -6   6   3        586.96        588.78         5.44 o                         
  -5   6   3        109.25        109.86         1.20 o                         
  -4   6   3        241.68        241.31         2.28 o                         
  -3   6   3         66.95         65.27         0.70 o                         
  -2   6   3         30.30         27.34         0.48 o                         
  -1   6   3        625.44        623.66         7.57 o                         
   0   6   3        505.18        488.63         7.09 o                         
   1   6   3        225.90        221.97         3.54 o                         
   2   6   3         75.82         75.70         1.41 o                         
   3   6   3         16.65         16.37         0.63 o                         
 -10   7   3         28.48         28.17         0.77 o                         
  -9   7   3         88.65         91.54         1.64 o                         
  -8   7   3         32.01         32.36         0.60 o                         
  -7   7   3        114.17        110.53         1.42 o                         
  -6   7   3        797.62        793.51         8.04 o                         
  -5   7   3          8.01          8.91         0.22 o                         
  -4   7   3        172.63        164.06         1.60 o                         
  -3   7   3        408.21        406.95         5.05 o                         
  -2   7   3        365.74        362.88         4.49 o                         
  -1   7   3         72.52         71.38         1.04 o                         
   0   7   3        272.01        262.35         6.50 o                         
   1   7   3        165.81        158.07         2.62 o                         
   2   7   3          4.49          4.51         0.47 o                         
  -9   8   3          0.94          0.78         0.23 o                         
  -8   8   3        170.62        168.41         2.62 o                         
  -7   8   3         84.67         88.22         1.48 o                         
  -6   8   3          4.85          4.94         0.39 o                         
  -5   8   3        250.69        253.72         2.71 o                         
  -4   8   3        422.88        428.92         3.69 o                         
  -3   8   3        127.21        124.02         2.06 o                         
  -2   8   3         41.30         39.94         0.86 o                         
  -1   8   3          5.26          3.71         0.32 o                         
   0   8   3         99.98         96.08         1.73 o                         
   1   8   3         93.77         96.64         1.77 o                         
  -8   9   3         22.85         26.56         0.68 o                         
  -7   9   3        158.46        159.56         2.11 o                         
  -6   9   3        125.96        125.02         1.69 o                         
  -5   9   3         81.84         80.45         0.98 o                         
  -4   9   3        283.09        280.80         3.50 o                         
  -3   9   3         24.72         25.38         0.71 o                         
  -2   9   3          9.82         11.06         0.80 o                         
  -1   9   3         26.05         24.68         1.42 o                         
  -7  10   3        105.76        105.34         1.49 o                         
  -6  10   3         31.11         34.60         1.01 o                         
  -5  10   3          1.09          1.18         0.35 o                         
  -4  10   3         39.28         36.79         0.73 o                         
  -3  10   3        213.05        216.06         3.50 o                         
  -1 -10   4        173.84        170.26         4.21 o                         
   0 -10   4         40.32         36.53         1.30 o                         
   1 -10   4         15.63         18.27         0.88 o                         
   2 -10   4         38.13         40.28         1.34 o                         
   3 -10   4         63.14         58.63         1.72 o                         
   4 -10   4        197.56        208.41         5.01 o                         
   5 -10   4         58.29         65.73         1.95 o                         
  -3  -9   4         44.46         47.47         1.57 o                         
  -2  -9   4         16.95         16.03         0.68 o                         
  -1  -9   4         85.93         80.64         1.32 o                         
   0  -9   4        170.26        162.63         2.04 o                         
   1  -9   4         23.93         25.50         0.54 o                         
   2  -9   4        181.37        186.11         2.49 o                         
   3  -9   4        247.63        258.20         3.40 o                         
   4  -9   4         60.64         67.14         1.05 o                         
   5  -9   4         15.46         16.78         0.88 o                         
   6  -9   4          0.57          0.54         0.42 o                         
  -4  -8   4         22.11         20.49         1.03 o                         
  -3  -8   4         13.35         13.54         0.49 o                         
  -2  -8   4         98.76         97.44         1.31 o                         
  -1  -8   4        134.63        123.14         1.58 o                         
   0  -8   4        639.83        622.24         7.28 o                         
   1  -8   4        304.27        324.38         3.87 o                         
   2  -8   4         41.87         35.43         0.63 o                         
   3  -8   4         61.80         64.71         1.14 o                         
   4  -8   4        263.60        277.64         3.72 o                         
   5  -8   4         16.01         15.12         0.78 o                         
   6  -8   4          2.44          3.17         0.46 o                         
   7  -8   4        115.55        121.60         2.30 o                         
  -5  -7   4         27.71         28.20         1.19 o                         
  -4  -7   4        176.60        177.78         2.64 o                         
  -3  -7   4          5.49          4.77         0.32 o                         
  -2  -7   4        196.76        194.19         2.38 o                         
  -1  -7   4        961.00        937.29        10.88 o                         
   0  -7   4         17.79         17.95         0.35 o                         
   1  -7   4          8.25         10.41         0.27 o                         
   2  -7   4        136.37        141.03         1.89 o                         
   3  -7   4         32.58         31.76         0.56 o                         
   4  -7   4        184.83        186.25         3.01 o                         
   5  -7   4        207.85        214.20         3.50 o                         
   6  -7   4         53.76         53.11         0.89 o                         
   7  -7   4         44.58         46.51         1.11 o                         
  -6  -6   4        137.38        141.86         3.59 o                         
  -5  -6   4         46.10         45.70         0.76 o                         
  -4  -6   4        116.64        115.40         1.50 o                         
  -3  -6   4        567.39        558.33         6.54 o                         
  -2  -6   4          6.48          6.29         0.20 o                         
  -1  -6   4         13.16         12.60         0.24 o                         
   0  -6   4        654.83        656.73         6.70 o                         
   1  -6   4        353.71        362.34         3.73 o                         
   2  -6   4        249.52        245.85         2.25 o                         
   3  -6   4        160.62        158.72         1.62 o                         
   4  -6   4         57.31         58.19         0.95 o                         
   5  -6   4        102.82        100.52         1.43 o                         
   6  -6   4         75.65         75.61         1.94 o                         
   7  -6   4         32.83         36.02         0.87 o                         
  -7  -5   4         52.71         55.38         1.76 o                         
  -6  -5   4         69.73         67.38         1.34 o                         
  -5  -5   4        567.68        566.24         6.67 o                         
  -4  -5   4         22.61         22.65         0.44 o                         
  -3  -5   4         94.73         92.87         1.04 o                         
  -2  -5   4        229.49        224.51         2.15 o                         
  -1  -5   4        110.77        113.68         1.21 o                         
   0  -5   4        722.55        721.10        13.87 o                         
   1  -5   4       1987.57       1931.42        28.00 o                         
   2  -5   4        298.88        296.51         2.95 o                         
   3  -5   4          6.40          5.95         0.38 o                         
   4  -5   4          2.20          1.76         0.13 o                         
   5  -5   4         95.36         97.34         1.26 o                         
   6  -5   4         98.26        100.14         1.24 o                         
   7  -5   4        118.64        119.53         1.74 o                         
  -8  -4   4         15.50         17.51         1.03 o                         
  -7  -4   4        180.46        187.31         3.10 o                         
  -6  -4   4        114.44        113.61         1.28 o                         
  -5  -4   4          1.33          1.42         0.12 o                         
  -4  -4   4        134.96        138.36         1.32 o                         
  -3  -4   4         75.47         69.83         0.72 o                         
  -2  -4   4        422.24        420.20         3.93 o                         
  -1  -4   4       1322.45       1373.99        17.05 o                         
   0  -4   4        263.18        253.34         2.08 o                         
   1  -4   4        750.59        718.20         6.03 o                         
   2  -4   4        282.98        283.86         2.83 o                         
   3  -4   4         52.54         44.73         0.52 o                         
   4  -4   4          2.06          2.47         0.19 o                         
   5  -4   4        321.60        316.73         3.59 o                         
   6  -4   4        362.84        352.93         5.75 o                         
   7  -4   4         63.57         69.60         1.17 o                         
  -8  -3   4        167.88        166.63         4.13 o                         
  -7  -3   4         18.08         18.49         0.53 o                         
  -6  -3   4         25.83         27.21         0.42 o                         
  -5  -3   4         95.83         99.12         0.99 o                         
  -4  -3   4        409.59        411.47         3.50 o                         
  -3  -3   4       1229.76       1217.94         9.67 o                         
  -2  -3   4          5.43          3.44         0.09 o                         
  -1  -3   4        152.27        147.21         2.14 o                         
   0  -3   4       1115.58       1117.56        11.55 o                         
   1  -3   4          6.28          4.35         0.09 o                         
   2  -3   4         61.94         57.71         0.62 o                         
   3  -3   4        392.35        394.69         3.48 o                         
   4  -3   4        397.69        399.09         3.53 o                         
   5  -3   4        128.47        133.66         1.39 o                         
   6  -3   4         32.35         34.05         0.58 o                         
   7  -3   4         57.48         55.51         1.01 o                         
  -9  -2   4          6.20          6.16         0.61 o                         
  -8  -2   4        266.60        256.93         3.04 o                         
  -7  -2   4        236.35        242.64         2.95 o                         
  -6  -2   4         38.41         38.59         0.61 o                         
  -5  -2   4        554.50        554.23         4.70 o                         
  -4  -2   4        107.77        106.32         0.89 o                         
  -3  -2   4          2.21          5.92         0.24 o                         
  -2  -2   4        491.02        485.51         5.57 o                         
  -1  -2   4        233.73        237.76         2.90 o                         
   0  -2   4        725.85        749.38         7.13 o                         
   1  -2   4        576.68        558.16         4.10 o                         
   2  -2   4        215.81        213.91         1.77 o                         
   3  -2   4        388.89        386.62         3.42 o                         
   4  -2   4        232.96        232.78         2.03 o                         
   5  -2   4         42.40         41.58         0.52 o                         
   6  -2   4         17.86         14.57         0.38 o                         
   7  -2   4         35.02         39.49         0.81 o                         
  -9  -1   4         72.98         69.57         3.63 o                         
  -8  -1   4        581.63        548.52         6.23 o                         
  -7  -1   4        671.28        666.74        10.22 o                         
  -6  -1   4          1.67          2.05         0.12 o                         
  -5  -1   4         77.74         84.35         0.77 o                         
  -4  -1   4        577.25        583.98         6.49 o                         
  -3  -1   4         42.30         31.72         0.34 o                         
  -2  -1   4        195.00        208.97         2.18 o                         
  -1  -1   4       3165.68       3003.46        90.85 o                         
   0  -1   4       1768.99       1783.57        25.54 o                         
   1  -1   4        225.74        214.77         1.61 o                         
   2  -1   4          1.02          1.02         0.05 o                         
   3  -1   4        170.27        173.86         1.42 o                         
   4  -1   4        159.57        164.73         1.48 o                         
   5  -1   4         12.51         14.10         0.29 o                         
   6  -1   4         71.15         70.38         1.16 o                         
   7  -1   4         91.51         95.48         1.91 o                         
  -9   0   4        111.55        108.30         1.65 o                         
  -8   0   4        507.41        495.10         5.64 o                         
  -7   0   4         25.28         24.88         0.89 o                         
  -6   0   4          0.85          0.88         0.09 o                         
  -5   0   4         66.41         61.36         0.58 o                         
  -4   0   4        477.42        481.62         3.54 o                         
  -3   0   4        999.18       1022.49         8.53 o                         
  -2   0   4        300.00        284.87         2.65 o                         
  -1   0   4       1935.66       1971.70        34.30 o                         
   0   0   4        695.20        699.69         5.39 o                         
   1   0   4          1.32          1.41         0.09 o                         
   2   0   4         64.82         63.50         0.56 o                         
   3   0   4         44.84         48.95         0.50 o                         
   4   0   4        353.38        352.12         3.41 o                         
   5   0   4        229.64        230.99         2.71 o                         
   6   0   4         15.66         19.21         1.09 o                         
 -10   1   4         83.95         81.70         1.92 o                         
  -9   1   4          3.34          3.08         0.19 o                         
  -8   1   4         23.51         22.62         0.43 o                         
  -7   1   4        254.24        246.55         2.50 o                         
  -6   1   4        271.89        266.63         2.53 o                         
  -5   1   4        386.03        416.49         3.78 o                         
  -4   1   4        251.33        242.96         1.83 o                         
  -3   1   4        759.19        727.44         6.06 o                         
  -2   1   4        156.63        167.61         1.46 o                         
  -1   1   4         40.68         49.84         0.42 o                         
   0   1   4        817.24        784.34         6.23 o                         
   1   1   4        503.74        487.22         4.54 o                         
   2   1   4        225.53        232.13         2.21 o                         
   3   1   4        230.63        236.03         4.13 o                         
   4   1   4         27.24         28.94         0.56 o                         
   5   1   4         86.95         86.18         1.64 o                         
   6   1   4         49.49         51.68         1.16 o                         
 -10   2   4          5.55          3.96         0.40 o                         
  -9   2   4         57.07         51.46         0.73 o                         
  -8   2   4        178.18        168.67         1.95 o                         
  -7   2   4        259.91        259.76         2.65 o                         
  -6   2   4        273.20        288.55         2.60 o                         
  -5   2   4        589.55        615.00         4.64 o                         
  -4   2   4        151.65        134.53         0.93 o                         
  -3   2   4        222.07        288.92         1.83 o                         
  -2   2   4        344.04        337.54         2.45 o                         
  -1   2   4        554.03        588.55         4.36 o                         
   0   2   4        441.31        473.11         4.40 o                         
   1   2   4       1727.10       1738.43        21.10 o                         
   2   2   4        242.54        242.23         2.69 o                         
   3   2   4         29.25         28.33         0.54 o                         
   4   2   4          2.21          1.58         0.20 o                         
   5   2   4         69.34         72.33         1.45 o                         
 -10   3   4        157.88        150.13         2.13 o                         
  -9   3   4         54.12         52.81         0.63 o                         
  -8   3   4        106.65        102.26         1.07 o                         
  -7   3   4        271.42        267.97         2.59 o                         
  -6   3   4        194.73        197.37         1.62 o                         
  -5   3   4          0.95          1.03         0.09 o                         
  -4   3   4        236.21        220.83         1.69 o                         
  -3   3   4        299.47        272.47         1.97 o                         
  -2   3   4        105.97        107.93         0.89 o                         
  -1   3   4       1523.64       1602.86        15.02 o                         
   0   3   4        647.29        665.17         7.19 o                         
   1   3   4        152.91        148.60         1.69 o                         
   2   3   4         82.15         84.05         1.21 o                         
   3   3   4         27.08         27.24         0.56 o                         
   4   3   4         26.23         27.80         0.78 o                         
   5   3   4        208.32        213.89         6.21 o                         
 -10   4   4         34.92         35.48         1.00 o                         
  -9   4   4         47.45         44.78         0.61 o                         
  -8   4   4        154.74        148.48         1.50 o                         
  -7   4   4         85.19         83.51         0.86 o                         
  -6   4   4         63.36         68.29         0.59 o                         
  -5   4   4        233.16        231.30         1.74 o                         
  -4   4   4        186.88        170.94         1.37 o                         
  -3   4   4        795.13        801.46         7.92 o                         
  -2   4   4        264.77        274.55         2.37 o                         
  -1   4   4         35.80         30.19         0.41 o                         
   0   4   4        458.49        449.88         4.76 o                         
   1   4   4         38.58         39.42         1.19 o                         
   2   4   4         28.68         28.85         0.56 o                         
   3   4   4        188.66        195.94         3.33 o                         
   4   4   4         50.18         52.60         1.19 o                         
 -10   5   4         11.09         10.72         0.53 o                         
  -9   5   4         33.96         33.29         0.50 o                         
  -8   5   4        550.45        556.17         6.07 o                         
  -7   5   4        295.80        299.05         2.75 o                         
  -6   5   4          0.93          1.66         0.09 o                         
  -5   5   4        265.50        268.36         2.13 o                         
  -4   5   4        392.97        411.30         3.38 o                         
  -3   5   4          2.08          3.09         0.11 o                         
  -2   5   4        241.42        221.06         2.38 o                         
  -1   5   4        130.05        116.36         1.54 o                         
   0   5   4        100.79         99.93         1.36 o                         
   1   5   4        397.55        410.25         5.08 o                         
   2   5   4         34.17         34.93         0.80 o                         
   3   5   4         23.86         24.36         0.77 o                         
 -10   6   4          5.90          6.17         0.51 o                         
  -9   6   4         75.94         73.03         0.88 o                         
  -8   6   4        537.41        533.66         4.85 o                         
  -7   6   4        482.82        480.12         3.95 o                         
  -6   6   4          4.37          3.67         0.23 o                         
  -5   6   4         61.82         59.30         0.67 o                         
  -4   6   4        449.38        459.98         4.27 o                         
  -3   6   4        161.59        169.78         1.66 o                         
  -2   6   4          4.00          2.91         0.19 o                         
  -1   6   4        865.83        837.26        10.33 o                         
   0   6   4        337.69        333.98         4.20 o                         
   1   6   4          8.27          5.98         0.34 o                         
   2   6   4         22.83         24.58         1.43 o                         
 -10   7   4          6.44          7.08         0.86 o                         
  -9   7   4        115.73        113.17         1.90 o                         
  -8   7   4        337.48        334.25         4.03 o                         
  -7   7   4         35.59         36.56         0.50 o                         
  -6   7   4          8.04          8.99         0.30 o                         
  -5   7   4         38.90         40.35         0.50 o                         
  -4   7   4         23.56         23.71         0.32 o                         
  -3   7   4        504.33        503.52         6.19 o                         
  -2   7   4        340.42        328.44         6.99 o                         
  -1   7   4         24.11         20.93         0.48 o                         
   0   7   4        102.85        101.47         1.77 o                         
   1   7   4         36.82         38.30         0.90 o                         
  -9   8   4          5.69          5.74         0.34 o                         
  -8   8   4        103.15         99.72         1.58 o                         
  -7   8   4        158.20        161.70         2.37 o                         
  -6   8   4          8.82          9.15         0.29 o                         
  -5   8   4        169.36        173.21         1.71 o                         
  -4   8   4        237.58        237.12         2.58 o                         
  -3   8   4          2.89          2.72         0.28 o                         
  -2   8   4         60.05         59.20         1.77 o                         
  -1   8   4        100.34         97.90         3.29 o                         
   0   8   4         58.76         54.90         1.37 o                         
  -8   9   4         20.20         21.50         0.58 o                         
  -7   9   4        130.92        130.47         1.70 o                         
  -6   9   4        210.89        213.73         2.33 o                         
  -5   9   4         23.99         24.97         0.94 o                         
  -4   9   4         16.81         16.34         0.52 o                         
  -3   9   4         14.77         12.21         0.58 o                         
  -2   9   4         30.12         28.29         0.77 o                         
  -6  10   4         52.74         54.50         1.15 o                         
  -5  10   4         30.81         34.66         0.67 o                         
  -1 -10   5         55.93         58.28         1.72 o                         
   0 -10   5         46.55         45.58         0.99 o                         
   1 -10   5         16.16         15.87         0.57 o                         
   2 -10   5        134.75        146.57         2.47 o                         
   3 -10   5         96.40        104.28         1.86 o                         
   4 -10   5         86.33         78.39         2.18 o                         
  -3  -9   5        151.59        155.85         3.86 o                         
  -2  -9   5         31.40         29.66         0.67 o                         
  -1  -9   5          1.37          1.56         0.20 o                         
   0  -9   5        252.45        262.35         8.53 o                         
   1  -9   5        205.03        203.31         3.29 o                         
   2  -9   5        116.76        123.87         2.45 o                         
   3  -9   5         70.43         71.48         1.33 o                         
   4  -9   5         12.66         14.28         0.54 o                         
   5  -9   5         26.44         27.67         1.15 o                         
  -4  -8   5         83.15         81.79         1.54 o                         
  -3  -8   5        172.99        170.05         2.52 o                         
  -2  -8   5        221.90        220.31         3.26 o                         
  -1  -8   5         52.31         52.49         0.91 o                         
   0  -8   5        117.98        120.11         1.79 o                         
   1  -8   5        306.07        310.25         6.12 o                         
   2  -8   5         10.55          8.94         0.40 o                         
   3  -8   5          4.26          3.90         0.27 o                         
   4  -8   5        253.82        251.43         4.02 o                         
   5  -8   5         61.79         61.02         1.20 o                         
   6  -8   5         82.06         88.61         1.76 o                         
  -5  -7   5         16.38         15.65         0.71 o                         
  -4  -7   5        263.05        260.94         3.75 o                         
  -3  -7   5        187.47        182.82         2.65 o                         
  -2  -7   5         53.00         52.75         0.99 o                         
  -1  -7   5        407.96        414.80         4.88 o                         
   0  -7   5         10.73         11.48         0.28 o                         
   1  -7   5         14.23         15.19         0.34 o                         
   2  -7   5        305.24        313.02         4.02 o                         
   3  -7   5        176.84        178.54         2.37 o                         
   4  -7   5        107.41        106.65         1.82 o                         
   5  -7   5        149.37        159.01         2.21 o                         
   6  -7   5         65.60         66.80         1.39 o                         
  -6  -6   5         57.58         57.00         1.72 o                         
  -5  -6   5         18.53         18.23         0.53 o                         
  -4  -6   5         69.68         70.45         1.18 o                         
  -3  -6   5        356.51        359.20         4.27 o                         
  -2  -6   5          3.97          4.71         0.18 o                         
  -1  -6   5         12.53         13.27         0.25 o                         
   0  -6   5       1470.70       1433.29        14.65 o                         
   1  -6   5        100.48        101.07         1.24 o                         
   2  -6   5         53.79         51.45         0.54 o                         
   3  -6   5        367.11        371.01         5.13 o                         
   4  -6   5        303.57        300.85         3.97 o                         
   5  -6   5         36.68         35.83         0.67 o                         
   6  -6   5         28.64         29.80         0.63 o                         
  -7  -5   5        168.56        164.27         2.94 o                         
  -6  -5   5          1.00          0.57         0.27 o                         
  -5  -5   5         31.88         36.65         0.73 o                         
  -4  -5   5        168.53        174.92         2.13 o                         
  -3  -5   5          5.57          4.77         0.16 o                         
  -2  -5   5        361.45        351.63         3.31 o                         
  -1  -5   5       1344.30       1327.20        43.61 o                         
   0  -5   5        685.28        710.48         6.41 o                         
   1  -5   5         48.94         56.45         0.56 o                         
   2  -5   5        174.99        169.90         1.51 o                         
   3  -5   5        161.63        156.52         2.19 o                         
   4  -5   5        595.41        582.06         6.12 o                         
   5  -5   5         41.56         41.62         0.63 o                         
   6  -5   5         43.06         46.06         0.83 o                         
   7  -5   5        139.85        143.33         2.63 o                         
  -8  -4   5         65.53         65.24         1.95 o                         
  -7  -4   5         94.52        102.66         1.84 o                         
  -6  -4   5         20.53         23.23         0.44 o                         
  -5  -4   5         16.02         16.48         0.29 o                         
  -4  -4   5        345.70        352.12         3.02 o                         
  -3  -4   5        782.79        803.44        10.57 o                         
  -2  -4   5        157.34        149.63         1.32 o                         
  -1  -4   5        792.58        798.10         8.54 o                         
   0  -4   5        234.05        228.95         2.09 o                         
   1  -4   5          2.11          1.92         0.07 o                         
   2  -4   5         44.35         46.65         0.58 o                         
   3  -4   5         88.52         89.26         0.95 o                         
   4  -4   5        310.77        313.46         3.57 o                         
   5  -4   5        259.39        257.92         2.99 o                         
   6  -4   5         98.86         94.88         1.44 o                         
   7  -4   5         22.07         23.53         0.80 o                         
  -8  -3   5         91.31         95.19         1.35 o                         
  -7  -3   5         53.01         53.04         0.77 o                         
  -6  -3   5          4.17          4.53         0.18 o                         
  -5  -3   5        178.31        171.03         1.62 o                         
  -4  -3   5        623.62        613.51         5.72 o                         
  -3  -3   5        934.13        964.92        11.53 o                         
  -2  -3   5          4.71          5.28         0.20 o                         
  -1  -3   5          1.14          2.28         0.14 o                         
   0  -3   5       1476.60       1463.96        14.39 o                         
   1  -3   5         77.86         82.35         0.66 o                         
   2  -3   5          5.82          5.66         0.13 o                         
   3  -3   5        455.76        468.30         4.12 o                         
   4  -3   5        262.49        270.72         2.68 o                         
   5  -3   5         42.74         41.64         0.64 o                         
   6  -3   5         20.68         20.55         0.53 o                         
  -9  -2   5         67.77         66.33         1.29 o                         
  -8  -2   5          2.77          2.96         0.21 o                         
  -7  -2   5        174.54        174.79         1.88 o                         
  -6  -2   5        126.57        126.00         1.23 o                         
  -5  -2   5         80.20         81.60         0.75 o                         
  -4  -2   5        247.18        260.21         2.08 o                         
  -3  -2   5        299.94        291.88         2.54 o                         
  -2  -2   5        923.76        946.89        16.01 o                         
  -1  -2   5         40.00         34.00         0.67 o                         
   0  -2   5         82.96         76.81         0.57 o                         
   1  -2   5       1053.15       1072.20         8.02 o                         
   2  -2   5        319.94        308.90         2.74 o                         
   3  -2   5         83.09         85.19         0.82 o                         
   4  -2   5          6.12          7.37         0.21 o                         
   5  -2   5         50.03         49.90         0.73 o                         
   6  -2   5        181.88        175.07         3.11 o                         
  -9  -1   5         91.39         85.64         1.26 o                         
  -8  -1   5         66.96         67.81         0.94 o                         
  -7  -1   5         89.09         87.14         1.00 o                         
  -6  -1   5         41.63         45.65         0.64 o                         
  -5  -1   5         43.37         45.15         0.42 o                         
  -4  -1   5        821.55        809.45        12.49 o                         
  -3  -1   5       2208.39       2224.65        38.85 o                         
  -2  -1   5         37.69         40.35         0.59 o                         
  -1  -1   5        110.88        106.93         1.17 o                         
   0  -1   5        630.15        617.60         4.87 o                         
   1  -1   5        584.38        600.06         5.23 o                         
   2  -1   5         36.28         33.42         0.32 o                         
   3  -1   5          2.10          2.75         0.12 o                         
   4  -1   5        201.89        206.71         2.09 o                         
   5  -1   5        115.24        109.46         1.19 o                         
   6  -1   5        106.18        101.01         1.96 o                         
 -10   0   5        138.49        131.65         2.26 o                         
  -9   0   5         15.47         15.28         0.41 o                         
  -8   0   5         95.81         96.43         1.10 o                         
  -7   0   5         66.30         65.82         0.78 o                         
  -6   0   5          3.59          3.39         0.12 o                         
  -5   0   5        275.58        274.62         2.57 o                         
  -4   0   5        691.73        695.26         6.86 o                         
  -3   0   5        586.42        609.38         5.35 o                         
  -2   0   5        151.94        148.47         1.89 o                         
  -1   0   5        727.96        688.06         9.14 o                         
   0   0   5        474.71        459.69         3.52 o                         
   1   0   5         36.80         33.63         0.32 o                         
   2   0   5         93.89        100.23         0.90 o                         
   3   0   5        321.52        325.64         3.04 o                         
   4   0   5        160.71        159.22         1.81 o                         
   5   0   5         91.35         93.92         1.32 o                         
   6   0   5         20.76         22.09         1.11 o                         
 -10   1   5         40.27         39.65         0.84 o                         
  -9   1   5         20.86         20.76         0.46 o                         
  -8   1   5         44.60         39.66         0.55 o                         
  -7   1   5        611.58        614.01         5.58 o                         
  -6   1   5        139.86        142.13         1.53 o                         
  -5   1   5         14.02         16.25         0.27 o                         
  -4   1   5        435.70        425.51         3.21 o                         
  -3   1   5       1354.97       1372.47        14.72 o                         
  -2   1   5        243.34        248.08         2.27 o                         
  -1   1   5          1.03          2.69         0.10 o                         
   0   1   5        920.83        928.79         7.36 o                         
   1   1   5        265.75        282.41         2.41 o                         
   2   1   5         38.49         37.39         0.43 o                         
   3   1   5        264.61        277.99         3.66 o                         
   4   1   5        278.10        277.73         3.64 o                         
   5   1   5         36.75         37.07         1.34 o                         
 -10   2   5         10.46          9.66         0.47 o                         
  -9   2   5         56.13         53.00         0.67 o                         
  -8   2   5        607.28        605.76         5.39 o                         
  -7   2   5        175.04        174.96         1.50 o                         
  -6   2   5          2.24          3.19         0.12 o                         
  -5   2   5         84.73         76.84         0.64 o                         
  -4   2   5        935.19        923.59         7.37 o                         
  -3   2   5         66.19         63.57         0.56 o                         
  -2   2   5         82.21         91.44         0.70 o                         
  -1   2   5       1493.99       1514.42        11.96 o                         
   0   2   5        546.10        548.50         5.19 o                         
   1   2   5         20.05         20.64         0.34 o                         
   2   2   5         38.56         38.27         0.72 o                         
   3   2   5        104.36        106.54         1.51 o                         
   4   2   5        570.47        588.15        14.08 o                         
   5   2   5         29.35         30.96         1.26 o                         
 -10   3   5        132.35        131.60         1.74 o                         
  -9   3   5          5.43          4.85         0.19 o                         
  -8   3   5        105.05        102.03         1.01 o                         
  -7   3   5        432.45        428.38         3.83 o                         
  -6   3   5         47.60         44.98         0.46 o                         
  -5   3   5         11.68         16.69         0.20 o                         
  -4   3   5        292.14        301.62         2.30 o                         
  -3   3   5       1024.97       1092.67         8.10 o                         
  -2   3   5        201.27        199.96         1.94 o                         
  -1   3   5        479.39        468.40         4.45 o                         
   0   3   5        333.61        324.00         3.55 o                         
   1   3   5         14.36         14.73         0.37 o                         
   2   3   5         38.38         40.94         0.70 o                         
   3   3   5        142.57        142.31         1.98 o                         
   4   3   5        100.46        102.69         2.75 o                         
 -10   4   5         72.75         72.98         1.08 o                         
  -9   4   5         86.17         81.80         0.99 o                         
  -8   4   5         58.19         56.43         0.66 o                         
  -7   4   5        161.92        157.77         1.55 o                         
  -6   4   5         34.32         35.15         0.34 o                         
  -5   4   5         22.85         28.05         0.30 o                         
  -4   4   5        435.31        429.43         3.26 o                         
  -3   4   5        976.15        926.46         8.84 o                         
  -2   4   5        131.73        124.23         1.14 o                         
  -1   4   5          9.43          6.95         0.19 o                         
   0   4   5        445.40        462.07         5.89 o                         
   1   4   5        173.69        176.57         2.37 o                         
   2   4   5          9.67          8.20         0.36 o                         
   3   4   5        117.53        126.31         3.25 o                         
 -10   5   5        175.13        170.97         2.20 o                         
  -9   5   5         93.30         93.01         1.11 o                         
  -8   5   5         20.95         19.47         0.34 o                         
  -7   5   5         13.39         13.32         0.24 o                         
  -6   5   5         98.72        103.43         0.98 o                         
  -5   5   5        321.81        327.81         2.67 o                         
  -4   5   5        351.38        341.63         2.97 o                         
  -3   5   5         75.27         64.47         0.71 o                         
  -2   5   5        269.48        265.94         2.90 o                         
  -1   5   5        121.35        134.53         1.82 o                         
   0   5   5          0.88          0.88         0.17 o                         
   1   5   5        228.12        231.65         3.09 o                         
   2   5   5        149.93        151.73         3.82 o                         
 -10   6   5        299.80        297.81         4.73 o                         
  -9   6   5          8.00          8.15         0.31 o                         
  -8   6   5          1.38          1.39         0.14 o                         
  -7   6   5        220.97        217.51         2.05 o                         
  -6   6   5        125.42        130.08         1.46 o                         
  -5   6   5          1.25          0.74         0.11 o                         
  -4   6   5        326.63        319.91         3.48 o                         
  -3   6   5        765.01        724.27         7.69 o                         
  -2   6   5          0.85          0.97         0.12 o                         
  -1   6   5          6.31          8.90         0.32 o                         
   0   6   5        232.23        238.59         3.17 o                         
   1   6   5         82.39         81.06         2.29 o                         
   2   6   5         71.21         72.58         2.18 o                         
  -9   7   5        104.35         98.67         1.78 o                         
  -8   7   5         72.59         76.10         1.53 o                         
  -7   7   5         25.07         26.32         0.44 o                         
  -6   7   5         17.13         16.96         0.30 o                         
  -5   7   5        116.29        120.08         1.19 o                         
  -4   7   5        134.49        131.73         1.34 o                         
  -3   7   5        197.91        187.82         2.08 o                         
  -2   7   5        119.95        120.12         1.63 o                         
  -1   7   5         15.28         16.28         0.53 o                         
   0   7   5        160.64        166.83         4.17 o                         
  -9   8   5         18.70         20.37         0.92 o                         
  -8   8   5         55.35         55.55         1.25 o                         
  -7   8   5        137.04        139.12         1.73 o                         
  -6   8   5         12.53         12.99         0.29 o                         
  -5   8   5          2.74          1.96         0.15 o                         
  -4   8   5        212.24        220.50         2.42 o                         
  -3   8   5        171.39        172.20         2.25 o                         
  -2   8   5         89.33         84.74         2.08 o                         
  -1   8   5         83.93         84.48         2.08 o                         
  -7   9   5        120.22        124.98         2.48 o                         
  -6   9   5          3.81          4.31         0.24 o                         
  -5   9   5          6.16          5.84         0.98 o                         
  -4   9   5        185.51        184.58         2.87 o                         
  -3   9   5        168.39        179.63         2.80 o                         
   0 -10   6        102.28        106.07         1.88 o                         
   1 -10   6         46.28         47.74         1.01 o                         
   2 -10   6         64.07         61.87         1.21 o                         
   3 -10   6         32.65         35.34         0.85 o                         
  -3  -9   6         11.53         13.85         0.57 o                         
  -2  -9   6          3.01          2.58         0.27 o                         
  -1  -9   6         91.84         92.97         2.70 o                         
   0  -9   6        402.37        416.25         5.82 o                         
   1  -9   6         44.85         45.14         0.93 o                         
   2  -9   6         30.25         33.55         0.78 o                         
   3  -9   6        132.59        131.06         2.24 o                         
   4  -9   6        172.91        182.78         3.02 o                         
  -4  -8   6         55.14         52.98         1.09 o                         
  -3  -8   6         74.75         73.25         1.36 o                         
  -2  -8   6        117.70        118.91         2.38 o                         
  -1  -8   6         74.47         74.80         1.21 o                         
   0  -8   6         35.18         37.44         0.71 o                         
   1  -8   6        187.83        188.15         3.02 o                         
   2  -8   6          7.46          5.92         0.38 o                         
   3  -8   6         11.51         12.54         0.48 o                         
   4  -8   6        447.15        456.12         7.29 o                         
   5  -8   6         66.79         67.34         1.10 o                         
  -5  -7   6         50.56         49.39         1.07 o                         
  -4  -7   6        250.11        250.86         3.62 o                         
  -3  -7   6        269.27        272.49         4.24 o                         
  -2  -7   6         14.28         15.22         0.42 o                         
  -1  -7   6         38.75         38.09         0.68 o                         
   0  -7   6         99.54         99.94         1.67 o                         
   1  -7   6         33.17         34.11         0.70 o                         
   2  -7   6        245.05        249.77         3.94 o                         
   3  -7   6        113.05        120.06         2.01 o                         
   4  -7   6         77.96         77.37         1.17 o                         
   5  -7   6        175.13        170.87         2.38 o                         
  -6  -6   6         61.57         64.16         1.30 o                         
  -5  -6   6         68.21         69.52         1.29 o                         
  -4  -6   6         74.21         78.07         1.24 o                         
  -3  -6   6        397.19        403.11         5.60 o                         
  -2  -6   6        347.41        340.18         3.55 o                         
  -1  -6   6         51.12         50.38         0.54 o                         
   0  -6   6         42.08         46.00         0.90 o                         
   1  -6   6        411.51        411.37         5.12 o                         
   2  -6   6         80.68         75.82         1.06 o                         
   3  -6   6        230.69        227.18         3.02 o                         
   4  -6   6        202.61        206.75         2.79 o                         
   5  -6   6         35.14         33.18         0.74 o                         
   6  -6   6          5.25          3.97         0.27 o                         
  -7  -5   6         62.40         66.58         1.35 o                         
  -6  -5   6         47.35         51.36         1.05 o                         
  -5  -5   6          5.72          7.18         0.36 o                         
  -4  -5   6        226.18        221.04         2.62 o                         
  -3  -5   6        447.45        443.52         4.61 o                         
  -2  -5   6        287.06        296.19         3.07 o                         
  -1  -5   6         15.05         17.57         0.23 o                         
   0  -5   6          7.82          8.05         0.60 o                         
   1  -5   6        521.64        510.87         5.51 o                         
   2  -5   6        318.63        313.62         3.81 o                         
   3  -5   6         34.99         33.05         0.58 o                         
   4  -5   6        228.69        231.79         3.09 o                         
   5  -5   6         71.97         69.42         1.09 o                         
   6  -5   6          0.86          0.86         0.21 o                         
  -8  -4   6         56.13         59.86         1.24 o                         
  -7  -4   6          5.76          7.71         0.52 o                         
  -6  -4   6         63.55         63.23         0.86 o                         
  -5  -4   6        134.06        135.17         1.44 o                         
  -4  -4   6        135.69        138.63         1.49 o                         
  -3  -4   6        612.92        620.88         5.79 o                         
  -2  -4   6        165.76        165.55         1.58 o                         
  -1  -4   6         66.61         72.26         0.74 o                         
   0  -4   6        154.72        157.10         1.50 o                         
   1  -4   6         86.51         81.86         0.69 o                         
   2  -4   6        226.89        223.60         2.50 o                         
   3  -4   6         74.63         74.27         1.09 o                         
   4  -4   6        148.37        146.50         2.02 o                         
   5  -4   6        184.82        182.63         2.51 o                         
   6  -4   6          6.54          5.39         0.31 o                         
  -8  -3   6         18.16         19.57         0.48 o                         
  -7  -3   6        104.62        105.48         1.35 o                         
  -6  -3   6         42.72         44.88         0.65 o                         
  -5  -3   6        313.02        327.22         3.31 o                         
  -4  -3   6        485.11        492.12         4.54 o                         
  -3  -3   6        196.05        190.65         3.11 o                         
  -2  -3   6        126.32        128.68         2.38 o                         
  -1  -3   6         41.63         34.92         0.54 o                         
   0  -3   6        528.58        507.66         5.20 o                         
   1  -3   6        169.49        182.65         1.48 o                         
   2  -3   6          1.28          0.86         0.09 o                         
   3  -3   6        287.45        282.60         3.46 o                         
   4  -3   6        393.32        375.76         4.92 o                         
   5  -3   6         72.79         65.99         1.06 o                         
   6  -3   6          2.95          3.44         0.35 o                         
  -9  -2   6         14.97         14.86         0.50 o                         
  -8  -2   6         28.35         27.38         0.52 o                         
  -7  -2   6         92.92         96.43         1.23 o                         
  -6  -2   6        262.14        265.69         2.70 o                         
  -5  -2   6        275.51        288.41         2.90 o                         
  -4  -2   6        546.02        558.10         7.51 o                         
  -3  -2   6         37.07         25.48         0.51 o                         
  -2  -2   6          4.68          4.44         0.46 o                         
  -1  -2   6        402.20        416.44         5.15 o                         
   0  -2   6        361.34        340.75         2.76 o                         
   1  -2   6        314.02        327.99         3.12 o                         
   2  -2   6         51.88         59.48         0.59 o                         
   3  -2   6         97.13         95.46         1.13 o                         
   4  -2   6        292.79        277.75         3.08 o                         
   5  -2   6         77.71         72.84         1.15 o                         
  -9  -1   6         18.99         18.44         0.48 o                         
  -8  -1   6        200.15        199.58         2.40 o                         
  -7  -1   6         27.76         28.44         0.49 o                         
  -6  -1   6        167.88        173.36         1.79 o                         
  -5  -1   6        354.13        360.45         3.28 o                         
  -4  -1   6        128.22        122.65         1.41 o                         
  -3  -1   6        298.58        271.69         8.37 o                         
  -2  -1   6         47.77         48.21         0.69 o                         
  -1  -1   6        257.58        282.44         3.07 o                         
   0  -1   6        699.44        671.55        11.05 o                         
   1  -1   6        230.73        232.10         3.39 o                         
   2  -1   6         10.99         13.27         0.20 o                         
   3  -1   6         18.61         17.41         0.37 o                         
   4  -1   6        354.50        345.80         4.28 o                         
   5  -1   6        102.30         99.68         1.79 o                         
 -10   0   6         96.71         95.11         3.32 o                         
  -9   0   6          8.37          8.05         0.34 o                         
  -8   0   6         63.41         63.76         0.89 o                         
  -7   0   6        210.45        204.28         2.12 o                         
  -6   0   6          0.85          0.97         0.12 o                         
  -5   0   6        192.47        206.24         1.91 o                         
  -4   0   6        835.33        820.14         8.03 o                         
  -3   0   6        439.77        429.57         5.32 o                         
  -2   0   6        351.45        362.65         4.93 o                         
  -1   0   6        141.57        149.42         1.28 o                         
   0   0   6         90.31         93.49         0.77 o                         
   1   0   6         34.47         36.28         0.37 o                         
   2   0   6        166.41        168.26         1.48 o                         
   3   0   6        192.66        186.40         2.38 o                         
   4   0   6         67.56         68.18         1.01 o                         
   5   0   6        118.09        124.09         3.21 o                         
 -10   1   6         47.86         46.38         0.88 o                         
  -9   1   6        175.04        163.64         3.25 o                         
  -8   1   6          2.87          3.08         0.19 o                         
  -7   1   6         34.01         32.49         0.45 o                         
  -6   1   6        524.87        525.57         4.29 o                         
  -5   1   6         56.87         62.77         0.57 o                         
  -4   1   6        473.62        466.20         3.52 o                         
  -3   1   6       1653.98       1630.41        15.86 o                         
  -2   1   6        240.36        236.76         2.01 o                         
  -1   1   6        235.87        228.04         1.77 o                         
   0   1   6          4.13          5.93         0.13 o                         
   1   1   6        795.93        785.91         7.43 o                         
   2   1   6        200.27        202.08         2.25 o                         
   3   1   6         94.41         99.83         1.38 o                         
   4   1   6        169.80        168.17         2.21 o                         
 -10   2   6         23.90         22.19         0.46 o                         
  -9   2   6         25.66         23.29         0.40 o                         
  -8   2   6        218.91        215.55         2.18 o                         
  -7   2   6         35.78         31.58         0.38 o                         
  -6   2   6        120.12        118.49         1.03 o                         
  -5   2   6        476.81        490.32         3.70 o                         
  -4   2   6        268.01        273.33         2.22 o                         
  -3   2   6        240.69        221.48         1.83 o                         
  -2   2   6        160.61        159.04         1.39 o                         
  -1   2   6         34.59         38.03         0.40 o                         
   0   2   6          8.67          7.13         0.19 o                         
   1   2   6        402.44        408.46         4.40 o                         
   2   2   6        447.15        453.74         5.57 o                         
   3   2   6         28.22         29.27         0.59 o                         
   4   2   6         63.79         69.19         1.33 o                         
 -10   3   6        161.15        158.47         1.78 o                         
  -9   3   6         40.69         38.20         0.54 o                         
  -8   3   6         45.63         43.07         0.56 o                         
  -7   3   6        258.10        261.10         2.47 o                         
  -6   3   6         39.05         41.89         0.39 o                         
  -5   3   6         39.04         37.24         0.35 o                         
  -4   3   6        260.50        264.45         1.92 o                         
  -3   3   6        546.08        564.52         4.46 o                         
  -2   3   6        265.39        247.39         2.18 o                         
  -1   3   6         43.75         41.97         0.49 o                         
   0   3   6        108.16        117.14         1.35 o                         
   1   3   6         93.80         97.84         1.35 o                         
   2   3   6        127.10        132.33         1.79 o                         
   3   3   6         41.14         43.62         0.77 o                         
 -10   4   6          4.83          4.88         0.30 o                         
  -9   4   6         76.16         73.41         0.92 o                         
  -8   4   6         26.89         26.64         0.44 o                         
  -7   4   6         33.67         32.35         0.48 o                         
  -6   4   6        126.72        121.68         0.99 o                         
  -5   4   6        163.51        162.21         1.36 o                         
  -4   4   6        574.18        564.17         4.60 o                         
  -3   4   6        440.84        445.54         4.24 o                         
  -2   4   6         53.46         60.38         0.67 o                         
  -1   4   6          3.29          4.11         0.18 o                         
   0   4   6        185.59        189.58         2.14 o                         
   1   4   6        125.49        126.69         1.72 o                         
   2   4   6         16.66         16.81         0.61 o                         
 -10   5   6          8.87          9.08         0.34 o                         
  -9   5   6          8.18          8.22         0.31 o                         
  -8   5   6        153.24        149.98         1.67 o                         
  -7   5   6         80.74         81.77         0.86 o                         
  -6   5   6        226.55        224.27         2.11 o                         
  -5   5   6        680.67        643.26         5.21 o                         
  -4   5   6        195.81        198.05         2.19 o                         
  -3   5   6          5.12          2.11         0.12 o                         
  -2   5   6         18.72         21.19         0.38 o                         
  -1   5   6        238.67        229.21         2.91 o                         
   0   5   6         46.96         46.89         0.78 o                         
   1   5   6         62.31         63.23         1.25 o                         
   2   5   6        131.02        134.80         3.48 o                         
 -10   6   6          4.01          4.64         0.28 o                         
  -9   6   6          0.85          0.93         0.16 o                         
  -8   6   6        138.93        140.79         1.78 o                         
  -7   6   6        388.16        388.89         3.93 o                         
  -6   6   6         99.63         96.48         1.14 o                         
  -5   6   6         27.22         26.03         0.43 o                         
  -4   6   6         75.90         77.57         0.96 o                         
  -3   6   6        114.97        125.90         1.67 o                         
  -2   6   6          7.33          8.39         0.34 o                         
  -1   6   6         66.26         60.87         0.95 o                         
   0   6   6        408.50        407.35         5.09 o                         
   1   6   6         67.87         72.08         2.14 o                         
  -9   7   6         97.32         92.19         2.29 o                         
  -8   7   6         44.13         45.01         0.73 o                         
  -7   7   6          8.49          9.44         0.31 o                         
  -6   7   6         24.49         25.21         0.49 o                         
  -5   7   6        144.23        143.69         1.90 o                         
  -4   7   6        156.46        155.15         2.05 o                         
  -3   7   6         79.23         82.37         1.20 o                         
  -2   7   6        187.65        194.50         2.53 o                         
  -1   7   6         59.55         57.63         1.17 o                         
  -8   8   6          0.60          0.68         0.29 o                         
  -7   8   6         18.57         16.68         0.39 o                         
  -6   8   6        182.33        185.85         2.42 o                         
  -5   8   6         98.36        101.00         1.23 o                         
  -4   8   6        137.96        139.20         1.88 o                         
  -3   8   6        271.65        276.49         4.32 o                         
  -2   8   6         35.64         37.41         1.38 o                         
  -2  -9   7         15.27         15.52         0.55 o                         
  -1  -9   7         70.26         71.23         1.19 o                         
   0  -9   7         94.40         94.68         1.66 o                         
   1  -9   7         74.46         74.05         1.36 o                         
   2  -9   7         50.96         53.96         1.08 o                         
   3  -9   7        157.29        165.46         2.75 o                         
  -4  -8   7          4.20          3.57         0.29 o                         
  -3  -8   7        125.32        122.18         2.08 o                         
  -2  -8   7        168.08        172.45         5.04 o                         
  -1  -8   7         59.84         60.85         1.02 o                         
   0  -8   7         21.36         20.07         0.54 o                         
   1  -8   7        155.42        161.42         2.63 o                         
   2  -8   7        166.57        169.47         2.77 o                         
   3  -8   7          1.14          1.22         0.23 o                         
   4  -8   7         47.58         50.65         0.87 o                         
  -5  -7   7        142.51        141.05         2.39 o                         
  -4  -7   7        443.25        444.76         6.91 o                         
  -3  -7   7         45.07         46.97         0.83 o                         
  -2  -7   7         14.80         14.34         0.41 o                         
  -1  -7   7         71.01         70.61         1.12 o                         
   0  -7   7        358.62        359.51         5.58 o                         
   1  -7   7         19.86         21.32         0.54 o                         
   2  -7   7         53.79         56.38         1.07 o                         
   3  -7   7        238.36        236.82         3.16 o                         
   4  -7   7         40.73         38.19         0.70 o                         
   5  -7   7         45.22         44.65         0.82 o                         
  -6  -6   7        141.28        149.91         3.06 o                         
  -5  -6   7        318.45        321.59         5.08 o                         
  -4  -6   7        247.27        246.95         3.50 o                         
  -3  -6   7         19.58         19.83         0.37 o                         
  -2  -6   7          9.58          9.63         0.21 o                         
  -1  -6   7        117.04        120.91         1.39 o                         
   0  -6   7        268.10        270.79         3.40 o                         
   1  -6   7        326.71        323.07         3.57 o                         
   2  -6   7        132.95        133.94         1.83 o                         
   3  -6   7        183.65        184.86         2.50 o                         
   4  -6   7         33.41         31.94         0.62 o                         
   5  -6   7         10.45         10.22         0.42 o                         
  -7  -5   7        133.09        142.89         2.45 o                         
  -6  -5   7         49.59         51.17         1.04 o                         
  -5  -5   7         40.68         41.77         1.22 o                         
  -4  -5   7        219.20        218.17         2.58 o                         
  -3  -5   7         77.12         79.64         1.00 o                         
  -2  -5   7         53.12         45.63         0.60 o                         
  -1  -5   7        254.41        258.39         2.77 o                         
   0  -5   7        791.84        761.95        10.33 o                         
   1  -5   7        264.80        255.32         2.43 o                         
   2  -5   7         81.58         83.81         1.02 o                         
   3  -5   7          3.75          3.98         0.21 o                         
   4  -5   7         28.41         26.14         0.54 o                         
   5  -5   7         40.18         35.87         0.70 o                         
  -8  -4   7        114.28        114.48         2.03 o                         
  -7  -4   7         23.22         24.47         1.51 o                         
  -6  -4   7          1.47          1.48         0.22 o                         
  -5  -4   7        299.19        298.49         3.48 o                         
  -4  -4   7        206.96        222.10         2.60 o                         
  -3  -4   7         97.03        100.77         1.21 o                         
  -2  -4   7        206.44        191.18         2.39 o                         
  -1  -4   7        219.93        221.37         2.75 o                         
   0  -4   7        234.28        245.09         2.54 o                         
   1  -4   7          9.73          8.24         0.16 o                         
   2  -4   7         73.73         67.79         0.83 o                         
   3  -4   7        235.53        225.17         2.99 o                         
   4  -4   7         62.43         62.76         0.99 o                         
   5  -4   7         60.51         62.56         1.03 o                         
  -8  -3   7          9.81         10.18         0.39 o                         
  -7  -3   7        447.36        452.76         5.21 o                         
  -6  -3   7        128.81        137.17         1.46 o                         
  -5  -3   7          9.48         11.22         0.23 o                         
  -4  -3   7        440.31        423.36         4.85 o                         
  -3  -3   7        322.98        309.21         4.50 o                         
  -1  -3   7          2.25          2.68         0.25 o                         
   0  -3   7          5.31          8.47         0.17 o                         
   1  -3   7        379.07        381.11         3.48 o                         
   2  -3   7        365.13        338.84         3.28 o                         
   3  -3   7        191.22        181.55         2.04 o                         
   4  -3   7         82.62         83.80         1.26 o                         
   5  -3   7         33.81         34.41         0.69 o                         
  -9  -2   7         21.37         22.52         0.54 o                         
  -8  -2   7        204.77        208.60         2.69 o                         
  -7  -2   7        319.64        330.97         3.83 o                         
  -6  -2   7        276.12        270.88         2.76 o                         
  -5  -2   7          0.91          1.57         0.15 o                         
  -4  -2   7        100.68         97.42         1.27 o                         
  -2  -2   7          6.91          7.00         0.34 o                         
  -1  -2   7        193.20        200.73         2.78 o                         
   0  -2   7        484.12        519.90         4.37 o                         
   1  -2   7        234.21        230.15         2.46 o                         
   2  -2   7        248.01        226.80         2.44 o                         
   3  -2   7         92.19         90.32         1.23 o                         
   4  -2   7         30.59         31.74         0.99 o                         
   5  -2   7          8.50          9.35         0.50 o                         
  -9  -1   7         17.80         19.64         0.49 o                         
  -8  -1   7        245.29        247.32         2.92 o                         
  -7  -1   7        163.43        162.99         1.71 o                         
  -6  -1   7         36.41         33.93         0.44 o                         
  -5  -1   7        150.39        146.38         1.50 o                         
  -4  -1   7          1.13          1.42         0.11 o                         
  -3  -1   7        234.61        241.88         4.59 o                         
  -2  -1   7        862.97        867.47        11.68 o                         
  -1  -1   7        175.18        181.06         1.89 o                         
   0  -1   7        145.15        151.10         1.42 o                         
   1  -1   7        139.19        136.23         1.50 o                         
   2  -1   7         98.77         91.38         1.23 o                         
   3  -1   7         40.68         38.51         0.64 o                         
   4  -1   7         39.07         42.23         0.93 o                         
  -9   0   7          4.54          4.34         0.23 o                         
  -8   0   7         32.58         31.63         0.54 o                         
  -7   0   7        453.64        461.23         4.65 o                         
  -6   0   7          1.23          1.13         0.12 o                         
  -5   0   7         71.34         72.38         0.68 o                         
  -4   0   7       2067.35       2028.98        37.76 o                         
  -3   0   7        173.86        177.25         2.50 o                         
  -2   0   7         53.09         50.74         0.84 o                         
  -1   0   7        192.49        187.41         1.96 o                         
   0   0   7        314.71        318.29         3.37 o                         
   1   0   7         63.45         58.41         0.72 o                         
   2   0   7         75.00         74.94         1.05 o                         
   3   0   7        197.82        196.90         2.52 o                         
   4   0   7         57.71         56.44         1.70 o                         
 -10   1   7          7.60          6.50         0.33 o                         
  -9   1   7         36.18         35.63         0.52 o                         
  -8   1   7         49.83         49.98         0.63 o                         
  -7   1   7         43.02         44.61         0.50 o                         
  -6   1   7        774.13        772.02         7.07 o                         
  -5   1   7        593.96        589.42         7.04 o                         
  -4   1   7        246.02        240.28         2.22 o                         
  -3   1   7          4.28          4.63         0.14 o                         
  -2   1   7        179.57        170.78         1.48 o                         
  -1   1   7        157.12        151.76         1.65 o                         
   0   1   7        811.59        807.89         8.45 o                         
   1   1   7        304.02        300.37         3.73 o                         
   2   1   7         57.02         57.29         0.87 o                         
   3   1   7         96.18         97.50         1.38 o                         
 -10   2   7         10.01         10.49         0.43 o                         
  -9   2   7         15.91         14.17         0.33 o                         
  -8   2   7        459.17        453.88         4.45 o                         
  -7   2   7        445.66        440.26         4.08 o                         
  -6   2   7         15.91         16.19         0.26 o                         
  -5   2   7        244.33        246.40         2.09 o                         
  -4   2   7        108.72        111.99         1.08 o                         
  -3   2   7          0.94          1.02         0.08 o                         
  -2   2   7         15.53         14.38         0.20 o                         
  -1   2   7        358.77        358.79         3.80 o                         
   0   2   7        669.07        671.85         7.05 o                         
   1   2   7        188.36        201.29         2.58 o                         
   2   2   7         37.76         40.15         0.70 o                         
   3   2   7          0.77          0.84         0.20 o                         
 -10   3   7         74.28         74.09         1.15 o                         
  -9   3   7         44.64         42.28         0.63 o                         
  -8   3   7         58.48         57.74         0.75 o                         
  -7   3   7        269.15        270.47         2.55 o                         
  -6   3   7          1.79          2.14         0.10 o                         
  -5   3   7         38.16         40.13         0.46 o                         
  -4   3   7        737.56        722.43         6.59 o                         
  -3   3   7        151.76        150.15         1.44 o                         
  -2   3   7         39.35         41.81         0.55 o                         
  -1   3   7        218.55        231.20         2.51 o                         
   0   3   7        181.86        189.30         2.43 o                         
   1   3   7         13.20         14.21         0.42 o                         
   2   3   7         17.44         18.65         0.50 o                         
 -10   4   7         11.19         11.31         0.44 o                         
  -9   4   7         13.84         12.87         0.35 o                         
  -8   4   7         18.98         18.48         0.38 o                         
  -7   4   7        168.89        169.06         1.63 o                         
  -6   4   7        501.33        494.07         4.46 o                         
  -5   4   7         58.36         61.97         0.62 o                         
  -4   4   7        102.36        112.27         1.11 o                         
  -3   4   7        385.85        381.83         3.63 o                         
  -2   4   7         61.04         64.59         0.93 o                         
  -1   4   7          2.12          1.74         0.20 o                         
   0   4   7         15.46         13.78         0.42 o                         
   1   4   7        190.56        191.77         2.64 o                         
 -10   5   7          5.26          4.92         0.29 o                         
  -9   5   7          0.70          0.58         0.16 o                         
  -8   5   7        414.52        404.48         4.66 o                         
  -7   5   7        470.23        459.49         4.62 o                         
  -6   5   7         48.95         51.57         0.60 o                         
  -5   5   7         23.38         29.23         0.52 o                         
  -4   5   7         28.32         33.52         0.57 o                         
  -3   5   7         80.54         78.45         1.11 o                         
  -2   5   7         59.75         54.46         0.85 o                         
  -1   5   7         68.88         67.22         1.02 o                         
   0   5   7         85.19         87.32         1.28 o                         
  -9   6   7         78.77         78.47         1.43 o                         
  -8   6   7        103.86        105.70         1.20 o                         
  -7   6   7        245.81        239.55         2.79 o                         
  -6   6   7         10.19         10.53         0.31 o                         
  -5   6   7          1.36          0.76         0.17 o                         
  -4   6   7         83.98         86.32         1.05 o                         
  -3   6   7        171.35        162.54         2.13 o                         
  -2   6   7        127.03        129.58         1.77 o                         
  -1   6   7         62.19         66.19         1.05 o                         
  -9   7   7          0.78          0.69         0.25 o                         
  -8   7   7         35.26         36.21         0.65 o                         
  -7   7   7        117.32        122.84         1.44 o                         
  -6   7   7         57.12         55.62         0.88 o                         
  -5   7   7         56.00         57.42         0.79 o                         
  -4   7   7        288.88        304.16         3.83 o                         
  -3   7   7         76.10         72.10         1.10 o                         
  -2   7   7          0.91          0.82         0.25 o                         
  -7   8   7        106.24        111.27         1.34 o                         
  -6   8   7        145.91        151.94         1.77 o                         
  -5   8   7        170.63        173.46         2.30 o                         
  -4   8   7         56.53         59.77         1.84 o                         
  -1  -9   8        111.92        112.67         1.93 o                         
   0  -9   8        341.98        355.50         5.58 o                         
   1  -9   8         80.74         77.72         1.43 o                         
  -3  -8   8        161.77        154.91         2.57 o                         
  -2  -8   8        126.17        129.77         2.17 o                         
  -1  -8   8         30.04         31.80         0.70 o                         
   0  -8   8        116.49        116.90         1.96 o                         
   1  -8   8         57.77         57.81         1.47 o                         
   2  -8   8          5.02          4.82         0.25 o                         
   3  -8   8          9.94         10.81         0.38 o                         
  -5  -7   8          9.62         10.60         0.82 o                         
  -4  -7   8         65.92         72.03         1.31 o                         
  -3  -7   8         76.59         76.26         1.61 o                         
  -2  -7   8         47.06         46.31         0.66 o                         
  -1  -7   8         18.39         21.10         0.51 o                         
   0  -7   8        163.85        170.97         1.99 o                         
   1  -7   8        150.10        143.52         1.95 o                         
   2  -7   8          5.82          5.16         0.31 o                         
   3  -7   8        100.40         99.49         1.44 o                         
  -6  -6   8        221.53        223.31         3.62 o                         
  -5  -6   8         11.36          9.85         0.46 o                         
  -4  -6   8         10.13         10.23         0.38 o                         
  -3  -6   8         73.00         78.56         1.13 o                         
  -2  -6   8        127.11        127.95         1.67 o                         
  -1  -6   8        206.12        207.72         2.63 o                         
   0  -6   8        215.06        221.17         2.79 o                         
   1  -6   8        291.95        292.42         3.80 o                         
   2  -6   8         30.96         28.55         0.52 o                         
   3  -6   8          5.47          6.83         0.31 o                         
   4  -6   8         61.83         62.31         1.00 o                         
  -7  -5   8        144.79        149.17         2.51 o                         
  -6  -5   8         54.21         52.65         1.04 o                         
  -5  -5   8         18.04         16.48         0.44 o                         
  -4  -5   8          0.80          0.80         0.11 o                         
  -3  -5   8        545.01        542.86         6.80 o                         
  -2  -5   8        209.18        211.41         2.84 o                         
  -1  -5   8         91.68         89.96         1.27 o                         
   0  -5   8        517.49        510.31         5.22 o                         
   1  -5   8         69.21         69.49         0.96 o                         
   2  -5   8         10.31         12.87         0.33 o                         
   3  -5   8          3.67          3.22         0.26 o                         
   4  -5   8        119.85        125.35         1.78 o                         
  -7  -4   8         33.65         36.22         0.85 o                         
  -6  -4   8          8.83         10.62         0.43 o                         
  -5  -4   8        204.87        205.41         2.44 o                         
  -4  -4   8        262.46        271.20         3.15 o                         
  -3  -4   8         89.95         91.49         1.18 o                         
  -2  -4   8        195.25        191.37         3.05 o                         
  -1  -4   8         31.92         32.05         0.39 o                         
   0  -4   8        111.88        103.78         1.12 o                         
   1  -4   8        143.20        133.81         1.73 o                         
   2  -4   8         16.59         16.28         0.46 o                         
   3  -4   8        170.56        167.77         2.28 o                         
   4  -4   8        115.42        116.08         1.67 o                         
  -8  -3   8         45.99         49.85         0.81 o                         
  -7  -3   8        153.49        164.81         2.14 o                         
  -6  -3   8        117.78        119.50         1.48 o                         
  -5  -3   8         30.07         30.45         0.45 o                         
  -4  -3   8        454.43        445.76         5.09 o                         
  -2  -3   8         61.54         48.12         1.07 o                         
  -1  -3   8        111.33        110.62         1.59 o                         
   0  -3   8        402.67        368.53         3.79 o                         
   1  -3   8        440.22        426.20         4.49 o                         
   2  -3   8        120.46        125.01         1.63 o                         
   3  -3   8         11.06         11.51         0.46 o                         
   4  -3   8         27.12         26.15         0.71 o                         
  -9  -2   8        160.99        158.82         2.11 o                         
  -8  -2   8        200.86        199.22         2.57 o                         
  -7  -2   8         24.00         25.01         0.46 o                         
  -6  -2   8         58.43         54.84         0.65 o                         
  -5  -2   8         51.23         50.77         0.65 o                         
  -3  -2   8        301.52        309.53         5.81 o                         
  -2  -2   8          1.06          1.95         0.23 o                         
  -1  -2   8        204.39        202.11         2.82 o                         
   0  -2   8       1261.87       1187.38        14.14 o                         
   1  -2   8         82.14         76.75         0.90 o                         
   2  -2   8          8.76          7.87         0.29 o                         
   3  -2   8         49.90         53.66         1.07 o                         
   4  -2   8         40.06         36.76         0.86 o                         
  -9  -1   8         46.76         45.97         0.78 o                         
  -8  -1   8         99.18         96.71         1.25 o                         
  -7  -1   8         80.10         78.47         0.89 o                         
  -6  -1   8          3.57          4.41         0.38 o                         
  -5  -1   8        157.72        166.04         1.75 o                         
  -4  -1   8         92.42         94.02         1.95 o                         
  -3  -1   8        203.60        201.22         3.86 o                         
  -2  -1   8        827.03        833.75        11.18 o                         
  -1  -1   8         44.76         42.97         0.46 o                         
   0  -1   8         34.56         29.25         0.40 o                         
   1  -1   8        229.71        229.19         2.47 o                         
   2  -1   8         16.63         15.91         0.39 o                         
   3  -1   8         10.74         10.11         0.35 o                         
  -9   0   8          7.60          7.03         0.35 o                         
  -8   0   8         14.30         15.54         0.38 o                         
  -7   0   8        575.37        586.86         5.15 o                         
  -6   0   8        214.47        216.25         2.04 o                         
  -5   0   8         47.66         50.20         0.92 o                         
  -4   0   8        491.03        473.91         6.45 o                         
  -3   0   8        398.54        396.15         5.43 o                         
  -2   0   8          2.39          2.53         0.20 o                         
  -1   0   8        117.69        114.13         1.11 o                         
   0   0   8        260.54        258.43         2.77 o                         
   1   0   8        144.45        143.00         1.85 o                         
   2   0   8         21.92         19.37         0.45 o                         
   3   0   8         33.94         31.75         0.62 o                         
 -10   1   8          8.03          8.19         0.41 o                         
  -9   1   8         78.88         80.85         1.11 o                         
  -8   1   8        166.72        167.47         1.74 o                         
  -7   1   8        220.20        217.59         2.07 o                         
  -6   1   8        646.69        639.92         5.85 o                         
  -5   1   8          1.15          1.16         0.08 o                         
  -4   1   8        279.32        271.78         2.75 o                         
  -3   1   8        385.85        379.98         3.48 o                         
  -2   1   8        516.02        515.64         4.31 o                         
  -1   1   8         98.15         97.33         1.11 o                         
   0   1   8        243.58        247.30         2.67 o                         
   1   1   8        138.31        139.56         1.84 o                         
   2   1   8          8.30          7.63         0.35 o                         
 -10   2   8         99.35        101.03         1.46 o                         
  -9   2   8         15.20         13.13         0.41 o                         
  -8   2   8        204.66        197.18         2.13 o                         
  -7   2   8        480.41        481.10         4.45 o                         
  -6   2   8          2.24          2.31         0.14 o                         
  -5   2   8         10.73         10.99         0.25 o                         
  -4   2   8         26.10         27.88         0.38 o                         
  -3   2   8        401.00        396.59         3.64 o                         
  -2   2   8        599.20        577.18         6.04 o                         
  -1   2   8         50.98         53.73         0.69 o                         
   0   2   8        105.82        115.14         1.55 o                         
   1   2   8        145.68        149.57         1.98 o                         
   2   2   8          0.80          1.05         0.20 o                         
 -10   3   8         49.32         47.23         0.84 o                         
  -9   3   8        119.37        118.21         1.64 o                         
  -8   3   8         30.21         30.69         0.48 o                         
  -7   3   8         96.55         94.59         1.10 o                         
  -6   3   8         57.53         58.32         0.64 o                         
  -5   3   8         40.53         41.87         0.48 o                         
  -4   3   8        489.43        482.10         4.42 o                         
  -3   3   8        126.20        125.86         1.41 o                         
  -2   3   8          5.21          6.38         0.33 o                         
  -1   3   8        155.74        161.08         2.09 o                         
   0   3   8        176.81        177.34         2.31 o                         
   1   3   8         25.24         24.21         0.56 o                         
 -10   4   8         36.56         37.85         0.73 o                         
  -9   4   8         59.70         59.11         0.95 o                         
  -8   4   8         90.62         87.74         1.06 o                         
  -7   4   8         52.39         56.24         0.72 o                         
  -6   4   8        228.77        226.24         2.14 o                         
  -5   4   8         87.42         83.65         0.88 o                         
  -4   4   8         30.76         35.17         0.59 o                         
  -3   4   8        188.42        190.67         2.43 o                         
  -2   4   8         13.17         11.43         0.36 o                         
  -1   4   8          9.13          8.62         0.36 o                         
   0   4   8        204.80        217.19         2.82 o                         
  -9   5   8         91.00         88.11         1.30 o                         
  -8   5   8        213.90        209.24         2.58 o                         
  -7   5   8         60.10         64.31         1.02 o                         
  -6   5   8          7.59          4.89         0.21 o                         
  -5   5   8        107.91        107.17         1.45 o                         
  -4   5   8        230.06        223.80         2.46 o                         
  -3   5   8         41.91         43.21         0.71 o                         
  -2   5   8          4.86          3.76         0.26 o                         
  -1   5   8         80.60         82.01         1.23 o                         
  -9   6   8        106.56        104.39         1.80 o                         
  -8   6   8         15.81         16.68         0.61 o                         
  -7   6   8         36.99         42.36         0.63 o                         
  -6   6   8         82.86         86.60         1.23 o                         
  -5   6   8         44.60         41.23         0.70 o                         
  -4   6   8         49.91         47.61         0.79 o                         
  -3   6   8         73.32         74.71         1.13 o                         
  -2   6   8        146.37        152.40         2.68 o                         
  -7   7   8        226.61        235.27         3.01 o                         
  -6   7   8         89.69         93.45         1.34 o                         
  -5   7   8         14.20         15.11         0.45 o                         
  -4   7   8         31.89         31.50         0.79 o                         
  -2  -8   9        113.77        113.36         1.92 o                         
  -1  -8   9         37.66         37.49         0.78 o                         
   0  -8   9         14.62         13.77         0.47 o                         
   1  -8   9         19.40         22.11         0.59 o                         
  -4  -7   9        122.56        121.03         2.03 o                         
  -3  -7   9         79.23         81.93         1.42 o                         
  -2  -7   9         72.72         75.05         1.31 o                         
  -1  -7   9         52.18         55.56         1.99 o                         
   0  -7   9         11.30         10.74         0.52 o                         
   1  -7   9         94.57         86.01         1.50 o                         
   2  -7   9         87.10         91.26         1.59 o                         
  -5  -6   9         37.80         39.95         0.84 o                         
  -4  -6   9        225.05        224.18         3.54 o                         
  -3  -6   9        121.94        127.74         2.46 o                         
  -2  -6   9         26.62         29.20         0.47 o                         
  -1  -6   9        230.12        228.98         2.89 o                         
   0  -6   9        103.59         97.78         2.18 o                         
   1  -6   9          3.57          2.30         0.20 o                         
   2  -6   9         58.46         60.31         1.12 o                         
  -6  -5   9         10.70         12.47         0.47 o                         
  -5  -5   9         74.73         79.02         1.36 o                         
  -4  -5   9         61.12         67.47         0.87 o                         
  -3  -5   9        238.73        226.80         2.84 o                         
  -2  -5   9        285.18        276.21         3.43 o                         
  -1  -5   9         28.54         29.62         0.55 o                         
   0  -5   9         68.66         66.00         0.90 o                         
   1  -5   9         18.81         16.60         0.46 o                         
   2  -5   9         13.46         12.97         0.45 o                         
   3  -5   9        105.41        108.20         1.86 o                         
  -7  -4   9         89.53         92.43         1.62 o                         
  -6  -4   9         29.08         33.06         0.70 o                         
  -5  -4   9         64.83         63.15         0.83 o                         
  -4  -4   9        173.81        172.29         3.00 o                         
  -3  -4   9         63.72         66.49         1.03 o                         
  -2  -4   9        201.58        188.77         2.22 o                         
  -1  -4   9         69.89         65.43         0.92 o                         
   0  -4   9         12.67         13.12         0.29 o                         
   1  -4   9        247.63        247.34         3.12 o                         
   2  -4   9         33.49         31.81         0.70 o                         
   3  -4   9          0.61          0.39         0.21 o                         
  -8  -3   9         34.33         36.36         0.65 o                         
  -7  -3   9        135.77        136.40         2.26 o                         
  -6  -3   9        169.07        165.32         1.98 o                         
  -5  -3   9         17.61         20.14         0.34 o                         
  -3  -3   9        116.32        117.83         2.37 o                         
  -2  -3   9         64.27         54.61         1.22 o                         
  -1  -3   9        358.16        334.94         3.89 o                         
   0  -3   9        137.34        143.53         1.53 o                         
   1  -3   9         38.20         41.40         0.54 o                         
   2  -3   9         58.15         53.57         1.01 o                         
   3  -3   9          3.82          4.84         0.31 o                         
  -8  -2   9         35.84         32.62         0.61 o                         
  -7  -2   9        133.18        134.77         1.77 o                         
  -6  -2   9        118.04        125.30         1.51 o                         
  -5  -2   9         21.58         23.72         0.37 o                         
  -4  -2   9          0.91          1.15         0.27 o                         
  -3  -2   9        441.99        428.53         7.98 o                         
  -2  -2   9        400.71        377.90         7.08 o                         
  -1  -2   9         17.78         14.98         0.25 o                         
   0  -2   9        193.87        201.54         2.17 o                         
   1  -2   9         71.32         73.93         1.03 o                         
   2  -2   9          0.64          0.73         0.16 o                         
   3  -2   9         27.19         25.68         0.69 o                         
  -9  -1   9         46.55         45.37         0.77 o                         
  -8  -1   9        160.42        163.20         2.13 o                         
  -7  -1   9         36.69         39.17         0.46 o                         
  -6  -1   9         11.72         10.18         0.22 o                         
  -5  -1   9        184.88        182.72         3.59 o                         
  -4  -1   9        445.61        440.89         8.25 o                         
  -3  -1   9         31.29         30.23         0.62 o                         
  -2  -1   9        288.14        281.77         3.91 o                         
  -1  -1   9        156.67        156.86         1.49 o                         
   0  -1   9          0.75          0.55         0.16 o                         
   1  -1   9        121.82        114.69         1.52 o                         
   2  -1   9         55.28         52.34         0.83 o                         
  -9   0   9         94.60         93.86         1.37 o                         
  -8   0   9         72.10         72.76         0.99 o                         
  -7   0   9         25.11         24.55         0.34 o                         
  -6   0   9         16.62         14.91         0.25 o                         
  -5   0   9         31.02         29.73         0.84 o                         
  -4   0   9        549.45        560.69         7.62 o                         
  -3   0   9        306.21        308.72         4.28 o                         
  -2   0   9          0.83          0.78         0.09 o                         
  -1   0   9        177.37        174.09         1.90 o                         
   0   0   9         92.52         83.49         1.55 o                         
   1   0   9          0.92          0.83         0.17 o                         
   2   0   9         83.57         89.59         1.28 o                         
  -9   1   9        102.78         98.97         1.40 o                         
  -8   1   9        283.92        273.29         3.02 o                         
  -7   1   9          1.04          0.96         0.10 o                         
  -6   1   9          7.60          7.16         0.24 o                         
  -5   1   9        260.18        262.81         3.07 o                         
  -4   1   9        232.61        228.75         2.35 o                         
  -3   1   9        249.64        245.13         2.28 o                         
  -2   1   9        121.64        121.63         1.19 o                         
  -1   1   9          9.59          8.94         0.25 o                         
   0   1   9         67.76         67.85         1.06 o                         
   1   1   9         50.88         48.45         0.79 o                         
  -9   2   9         89.92         86.82         1.26 o                         
  -8   2   9         91.12         89.87         1.07 o                         
  -7   2   9         56.23         57.63         0.65 o                         
  -6   2   9          1.60          1.35         0.11 o                         
  -5   2   9        113.21        109.22         1.19 o                         
  -4   2   9        356.95        351.35         3.24 o                         
  -3   2   9         57.92         59.37         0.58 o                         
  -2   2   9        156.48        155.51         1.72 o                         
  -1   2   9        101.55        101.11         1.38 o                         
   0   2   9         16.89         17.39         0.44 o                         
   1   2   9         65.25         68.15         1.05 o                         
  -9   3   9         16.83         17.23         0.46 o                         
  -8   3   9         49.10         49.45         0.79 o                         
  -7   3   9         88.34         86.47         1.17 o                         
  -6   3   9         85.21         85.93         0.89 o                         
  -5   3   9         10.29         11.38         0.32 o                         
  -4   3   9        116.22        111.60         1.12 o                         
  -3   3   9        212.36        213.61         2.70 o                         
  -2   3   9        102.88        109.17         1.49 o                         
  -1   3   9        125.75        125.46         1.70 o                         
   0   3   9         22.13         21.12         0.51 o                         
  -9   4   9          1.00          1.12         0.20 o                         
  -8   4   9         31.33         30.99         0.73 o                         
  -7   4   9        131.74        135.48         1.37 o                         
  -6   4   9        134.88        134.27         1.49 o                         
  -5   4   9         58.12         58.41         0.84 o                         
  -4   4   9         10.54         10.88         0.29 o                         
  -3   4   9        189.84        193.93         2.49 o                         
  -2   4   9        175.92        184.06         2.39 o                         
  -1   4   9         11.21         12.56         0.52 o                         
  -8   5   9         33.34         34.46         0.64 o                         
  -7   5   9        193.81        189.02         2.44 o                         
  -6   5   9         78.88         79.66         1.15 o                         
  -5   5   9         33.99         34.35         0.62 o                         
  -4   5   9         51.29         48.68         0.79 o                         
  -3   5   9         39.12         41.32         0.73 o                         
  -2   5   9         82.19         93.24         1.67 o                         
  -7   6   9         38.25         36.61         0.68 o                         
  -6   6   9          6.38          5.10         0.46 o                         
  -5   6   9         24.24         25.99         0.54 o                         
  -4   6   9         83.72         85.65         1.57 o                         
  -3  -7  10        164.72        170.87         3.79 o                         
  -2  -7  10          2.64          2.14         0.27 o                         
  -1  -7  10          1.36          1.90         0.20 o                         
   0  -7  10         63.23         66.77         1.64 o                         
  -4  -6  10        158.56        165.07         3.63 o                         
  -3  -6  10         66.17         66.69         1.57 o                         
  -2  -6  10          3.95          4.60         0.26 o                         
  -1  -6  10         37.42         31.72         0.88 o                         
   0  -6  10        242.58        249.87         4.80 o                         
   1  -6  10         47.96         55.84         1.04 o                         
  -6  -5  10         77.38         87.42         1.53 o                         
  -5  -5  10          9.11         10.16         0.54 o                         
  -4  -5  10         66.64         65.95         1.08 o                         
  -3  -5  10        200.22        192.70         4.13 o                         
  -2  -5  10        124.38        119.60         1.46 o                         
  -1  -5  10          7.83          8.02         0.28 o                         
   0  -5  10         64.62         64.19         0.95 o                         
   1  -5  10         58.88         59.80         1.08 o                         
  -6  -4  10          0.64          1.11         0.27 o                         
  -5  -4  10         45.52         46.50         0.81 o                         
  -4  -4  10        452.05        437.71         6.46 o                         
  -3  -4  10        189.55        191.88         5.09 o                         
  -2  -4  10          9.47         10.46         0.25 o                         
  -1  -4  10         55.43         54.35         0.89 o                         
   0  -4  10         17.07         15.66         0.32 o                         
   1  -4  10         19.32         16.42         0.65 o                         
  -7  -3  10         78.83         81.28         1.72 o                         
  -6  -3  10         20.86         22.93         1.82 o                         
  -5  -3  10        104.42        108.41         1.34 o                         
  -4  -3  10        256.84        252.32         4.86 o                         
  -3  -3  10        107.11        100.74         2.10 o                         
  -2  -3  10          0.75          1.07         0.27 o                         
  -1  -3  10        123.01        126.79         1.93 o                         
   0  -3  10        103.39         96.39         1.28 o                         
   1  -3  10         14.26         17.17         0.49 o                         
  -8  -2  10         48.73         49.62         0.96 o                         
  -7  -2  10        171.38        180.41         2.31 o                         
  -6  -2  10         44.50         49.55         0.69 o                         
  -5  -2  10          2.23          2.37         0.31 o                         
  -4  -2  10         97.21         91.76         1.95 o                         
  -3  -2  10        307.17        301.77         5.74 o                         
  -2  -2  10         89.90         94.81         1.99 o                         
  -1  -2  10          0.87          0.85         0.09 o                         
   0  -2  10        164.30        158.66         1.75 o                         
   1  -2  10        134.17        129.28         1.70 o                         
  -8  -1  10         34.50         38.31         0.65 o                         
  -7  -1  10         33.74         33.34         0.64 o                         
  -6  -1  10         14.91         14.01         0.29 o                         
  -5  -1  10         99.27         97.38         2.07 o                         
  -4  -1  10        438.60        440.69         8.25 o                         
  -3  -1  10         78.54         82.01         1.80 o                         
  -2  -1  10         21.50         19.08         0.29 o                         
  -1  -1  10        137.23        127.14         1.41 o                         
   0  -1  10         28.40         28.96         0.52 o                         
   1  -1  10         37.93         41.29         0.70 o                         
  -8   0  10         39.63         39.19         0.66 o                         
  -7   0  10        198.20        197.54         2.50 o                         
  -6   0  10        472.48        468.48         6.54 o                         
  -5   0  10         64.19         68.33         1.57 o                         
  -4   0  10         90.15         91.56         1.46 o                         
  -3   0  10        355.58        358.22         4.97 o                         
  -2   0  10          0.86          1.10         0.15 o                         
  -1   0  10          7.09          9.52         0.35 o                         
   0   0  10        131.31        124.76         7.87 o                         
  -9   1  10          9.41          9.54         0.37 o                         
  -8   1  10         20.04         22.55         0.46 o                         
  -7   1  10        346.24        336.32         5.03 o                         
  -6   1  10        146.48        141.88         1.74 o                         
  -5   1  10         74.14         75.43         0.86 o                         
  -4   1  10        112.11        115.51         1.25 o                         
  -3   1  10         54.25         50.61         0.56 o                         
  -2   1  10          1.77          1.45         0.18 o                         
  -1   1  10          1.09          1.10         0.17 o                         
   0   1  10        286.97        285.76         5.31 o                         
  -9   2  10         55.65         58.74         0.93 o                         
  -8   2  10         13.91         14.04         0.49 o                         
  -7   2  10         74.12         75.45         1.24 o                         
  -6   2  10         94.79         96.02         0.98 o                         
  -5   2  10         16.95         16.85         0.27 o                         
  -4   2  10        114.05        111.63         1.12 o                         
  -3   2  10         97.20         96.84         1.12 o                         
  -2   2  10         68.42         68.03         0.99 o                         
  -1   2  10        122.62        125.87         1.70 o                         
  -8   3  10         86.13         87.43         1.51 o                         
  -7   3  10         59.50         60.49         1.08 o                         
  -6   3  10          3.13          2.35         0.18 o                         
  -5   3  10         40.50         42.52         0.59 o                         
  -4   3  10        370.24        371.83         3.96 o                         
  -3   3  10        373.73        376.59         4.65 o                         
  -2   3  10          1.29          1.25         0.21 o                         
  -8   4  10         74.37         72.48         1.31 o                         
  -7   4  10         98.10        102.14         1.40 o                         
  -6   4  10         20.15         19.24         0.45 o                         
  -5   4  10        151.52        153.27         2.01 o                         
  -4   4  10        232.94        252.24         3.20 o                         
  -3   4  10         23.10         25.60         0.65 o                         
  -6   5  10         83.67         85.23         1.51 o                         
  -5   5  10          0.74          0.57         0.16 o                         
  -4  -5  11         62.73         63.29         1.03 o                         
  -3  -5  11        209.03        212.37         3.19 o                         
  -2  -5  11         66.58         62.81         1.03 o                         
  -1  -5  11          0.69          0.61         0.14 o                         
  -5  -4  11        208.79        208.98         3.14 o                         
  -4  -4  11         80.40         80.90         1.30 o                         
  -3  -4  11         73.56         74.64         1.64 o                         
  -2  -4  11          1.24          0.91         0.11 o                         
  -1  -4  11         10.58         14.73         0.36 o                         
  -6  -3  11        134.12        131.11         2.03 o                         
  -5  -3  11         32.59         28.78         0.92 o                         
  -4  -3  11         22.72         24.27         0.80 o                         
  -3  -3  11         36.90         40.28         1.07 o                         
  -1  -3  11          4.36          3.07         0.42 o                         
   0  -3  11        221.94        218.68         4.74 o                         
  -7  -2  11         43.55         43.64         0.80 o                         
  -6  -2  11         92.99         93.83         1.46 o                         
  -5  -2  11          5.18          4.74         0.38 o                         
  -4  -2  11         24.89         24.95         0.80 o                         
  -3  -2  11        160.13        167.43         3.33 o                         
  -2  -2  11        138.79        137.35         2.03 o                         
  -1  -2  11         12.53         10.95         0.63 o                         
  -7  -1  11         29.13         30.29         0.61 o                         
  -6  -1  11         58.94         56.94         1.26 o                         
  -5  -1  11        159.00        162.35         3.29 o                         
  -4  -1  11        116.83        112.93         2.37 o                         
  -3  -1  11         50.59         45.56         1.15 o                         
  -2  -1  11         34.99         34.16         0.85 o                         
  -1  -1  11         94.06        102.69         2.31 o                         
  -7   0  11        227.93        221.78         3.35 o                         
  -6   0  11        133.87        133.76         2.03 o                         
  -5   0  11         83.22         82.20         1.87 o                         
  -4   0  11          2.96          1.75         0.23 o                         
  -3   0  11         15.92         14.25         0.51 o                         
  -2   0  11         46.33         48.07         0.75 o                         
  -1   0  11         31.13         35.76         0.77 o                         
  -7   1  11        171.83        173.51         2.65 o                         
  -6   1  11         28.78         28.49         0.53 o                         
  -5   1  11          2.92          3.41         0.41 o                         
  -4   1  11         22.43         22.89         0.37 o                         
  -3   1  11         12.73         12.06         0.32 o                         
  -2   1  11        106.29        102.61         1.70 o                         
  -7   2  11          5.96          6.43         0.42 o                         
  -6   2  11        137.21        142.64         2.76 o                         
  -5   2  11         52.99         50.52         0.74 o                         
  -4   2  11         20.85         19.26         0.53 o                         
  -3   2  11        167.45        177.26         3.90 o                         
  -6   3  11        124.88        124.78         2.79 o                         
  -5   3  11        148.50        144.88         3.21 o                         
                                                                                
